# Supplementary material for: Transcriptional and Metabolic Dissection of ATRA-Induced Granulocytic Differentiation in NB4 Acute Promyelocytic Leukemia Cells
Source: Cells. 2020 Nov 5;9(11):2423. doi: 10.3390/cells9112423 (PMC7716236; doi:10.3390/cells9112423)
Supplement: Supplementary file 1 [file cells-09-02423-s001.zip]

Archive with 4 entries (4 files):
- Albanesi et al_Supp Tables_Corrested proof.xlsx
- __MACOSX/._Albanesi et al_Supp Tables_Corrested proof.xlsx
- Albanesi et al_Supp Figures_revised proof.docx
- __MACOSX/._Albanesi et al_Supp Figures_revised proof.docx
