# Supplementary material for: Transcriptional and Metabolic Dissection of ATRA-Induced Granulocytic Differentiation in NB4 Acute Promyelocytic Leukemia Cells
Source: Cells. 2020 Nov 5;9(11):2423. doi: 10.3390/cells9112423 (PMC7716236; doi:10.3390/cells9112423)
Supplement: Supplementary file 1 [file cells-09-02423-s001.zip › Albanesi et al_Supp Tables_Corrested proof.xlsx]

## Sheet: Supp Table 1
Supplementary Table S1. List of the 4896 transcripts found significantly differentially expressed (FDR ≤0.05; Benjamini-Hochberg correction) in ATRA-treated NB4 cells compared to untreated cells.
ID	NB4 ATRA 1 mM_120h Avg (log2)	NB4 ctr_120h Avg (log2)	Fold Change	p-val	FDR p-val	Gene Symbol	Description	Group	Entrez ID	mRNA Accession
TC2000009918.hg.1	14.68	4.83	921.03	7.73e-16	7.32e-12	BPI	bactericidal/permeability-increasing protein	Multiple_Complex	671	NM_001725	ENST00000262865	ENST00000417318	ENST00000489039	ENST00000489102	ENST00000490381	BC040955	OTTHUMT00000079156	OTTHUMT00000079157	OTTHUMT00000079158	OTTHUMT00000079159	OTTHUMT00000079160	BPI.mAug10	CCDS13303.1	uc002xib.3	uc061wxo.1	uc061wxp.1	uc061wxq.1	uc061wxr.1	NONHSAT079648	NONHSAT079649
TC0800009433.hg.1	16.41	4.43	4061.41	9.86e-16	7.32e-12	DEFA4	defensin, alpha 4, corticostatin	Coding	1669	NM_001925	ENST00000297435	BC093959	BC106747	BC112091	OTTHUMT00000206754	CCDS5961.1	DEFA4.aAug10	uc003wqu.2
TC1300006770.hg.1	17.98	8.24	856.22	1.02e-15	7.32e-12	ALOX5AP	arachidonate 5-lipoxygenase-activating protein	Multiple_Complex	241	NM_001204406	NM_001629	ENST00000380490	ENST00000479597	ENST00000617770	BC018538	OTTHUMT00000044372	OTTHUMT00000044373	CCDS73558.1	CCDS9337.1	hsa_circ_0029901	hsa_circ_0029902	uc001utf.3	uc010tdr.3	uc058wef.1	NONHSAT032807
TC1300007256.hg.1	12.88	3.48	674.99	4.88e-15	2.62e-11	OLFM4	olfactomedin 4	Coding	10562	NM_006418	ENST00000219022	BC117329	OTTHUMT00000045112	CCDS9440.1	uc001vhl.4
TC0800012382.hg.1	16.51	4.65	3718.41	8.83e-15	3.79e-11	DEFA3	defensin, alpha 3, neutrophil-specific	Coding	1668	NM_005217	BC027917	OTTHUMT00000206753	BC069423_3	BC093791_3	BC112188_3	BC119706_3	CCDS5962.1	uc003wqz.3	ENST00000327857
TC1700007557.hg.1	15.45	3.93	2930.59	1.58e-14	5.67e-11	CCL2	chemokine (C-C motif) ligand 2	Multiple_Complex	6347	NM_002982	ENST00000225831	ENST00000580907	ENST00000582017	ENST00000624362	BC009716	OTTHUMT00000256384	OTTHUMT00000447595	OTTHUMT00000447596	OTTHUMT00000447597	CCDS11277.1	CCL2.cAug10-unspliced	uc002hhy.4	uc060dyf.1	uc060dyg.1	uc060dyh.1	NONHSAT053018	NONHSAT053019
TC0400009879.hg.1	5.1	14.38	-621.36	3.48e-14	1.07e-10	CYTL1	cytokine like 1	Coding	54360	NM_018659	ENST00000307746	ENST00000506508	ENST00000509419	BC031391	OTTHUMT00000246802	OTTHUMT00000358740	OTTHUMT00000358741	CCDS3379.1	CYTL1.dAug10	uc003gig.5	uc062uwy.1	uc062uwz.1
TC0800009437.hg.1	16.6	4.68	3885.78	1.03e-13	2.26e-10	DEFA1B; DEFA1; DEFA3	defensin, alpha 1B; defensin, alpha 1; defensin, alpha 3, neutrophil-specific	Coding	728358; 1667; 1668	NM_001042500	NM_001302265	BC069423	BC093791	BC112188	BC119706	OTTHUMT00000315817	NM_004084_2	CCDS34797.1	uc003wqv.2	uc064kbf.1	ENST00000382679	ENST00000382692
TC0800012381.hg.1	16.6	4.68	3885.78	1.03e-13	2.26e-10	DEFA1; DEFA1B	defensin, alpha 1; defensin, alpha 1B	Coding	1667; 728358	NM_004084	OTTHUMT00000313536	NM_001042500_2	NM_001302265_2	BC069423_2	BC093791_2	BC112188_2	BC119706_2	CCDS43691.1	uc003wqx.2	ENST00000382689
TC0X00006958.hg.1	17.56	10.94	98.06	1.05e-13	2.26e-10	CYBB	cytochrome b-245, beta polypeptide	Multiple_Complex	1536	NM_000397	ENST00000378588	ENST00000492288	BC032720	OTTHUMT00000080881	OTTHUMT00000080882	CCDS14242.1	CYBB.gAug10	hsa_circ_0090185	uc004ddr.3	uc064yni.1	NONHSAT136629
TC0500011596.hg.1	14.02	4.58	694.35	1.38e-13	2.49e-10	SLCO4C1	solute carrier organic anion transporter family, member 4C1	Coding	353189	NM_180991	ENST00000310954	OTTHUMT00000370332	BC152989	CCDS34205.1	SLCO4C1.aAug10	uc003knm.4
TC1200008920.hg.1	15.61	7.3	317.82	1.39e-13	2.49e-10	OAS3	2-5-oligoadenylate synthetase 3	Multiple_Complex	4940	NM_006187	ENST00000228928	ENST00000546638	ENST00000546800	ENST00000546973	ENST00000548514	ENST00000549918	ENST00000551007	BC113746	OTTHUMT00000405920	OTTHUMT00000405921	OTTHUMT00000405922	OTTHUMT00000405923	OTTHUMT00000405924	OTTHUMT00000405925	OTTHUMT00000405926	CCDS44981.1	hsa_circ_0028433	hsa_circ_0028434	hsa_circ_0028435	hsa_circ_0028436	hsa_circ_0028437	hsa_circ_0028438	hsa_circ_0028439	hsa_circ_0028440	hsa_circ_0028441	hsa_circ_0028442	hsa_circ_0028443	hsa_circ_0028444	hsa_circ_0028445	OAS3.fAug10	uc001tue.4	uc001tuf.4	uc001tug.4	uc058tmz.1	uc058tna.1	uc058tnb.1	uc058tnc.1	NONHSAT030815
TC1500010184.hg.1	16.16	7.71	350.8	1.55e-13	2.55e-10	BCL2A1	BCL2-related protein A1	Coding	597	NM_001114735	NM_004049	ENST00000267953	ENST00000335661	BC016281	OTTHUMT00000291372	OTTHUMT00000291373	CCDS10312.1	CCDS45322.1	uc002bfc.5	uc002bfd.5
TC0100016983.hg.1	12.57	5.45	138.3	1.7e-13	2.6e-10	CHI3L1	chitinase 3-like 1 (cartilage glycoprotein-39)	Multiple_Complex	1116	NM_001276	ENST00000255409	ENST00000404436	ENST00000472064	ENST00000473185	ENST00000478742	BC008568	BC038354	BC039132	OTTHUMT00000100265	OTTHUMT00000100266	OTTHUMT00000100267	OTTHUMT00000100268	OTTHUMT00000101315	CCDS1435.1	uc001gzi.3	uc001gzk.2	uc057oof.1	uc057oog.1	uc057ooh.1	NONHSAT008871	NONHSAT008872	NONHSAT008873	NONHSAT008874
TC0700008011.hg.1	17.66	6.1	3015.09	1.95e-13	2.78e-10	NCF1	neutrophil cytosolic factor 1	Multiple_Complex	653361	NM_000265	ENST00000289473	ENST00000398421	ENST00000433458	ENST00000438106	ENST00000442021	ENST00000443956	ENST00000449343	ENST00000455062	ENST00000464878	ENST00000486097	ENST00000488197	BC002816	BC065731	OTTHUMT00000314560	OTTHUMT00000314561	OTTHUMT00000314562	OTTHUMT00000314563	OTTHUMT00000343436	OTTHUMT00000343438	OTTHUMT00000343440	OTTHUMT00000343441	OTTHUMT00000343529	OTTHUMT00000343530	OTTHUMT00000477873	CCDS34657.1	hsa_circ_0080624	hsa_circ_0080625	hsa_circ_0080626	uc003ubb.5	uc064ekt.1	uc064eku.1	uc064ekv.1	uc064ekw.1	uc064ekx.1	uc064eky.1	uc064ekz.1	uc064ela.1	uc064elb.1	uc064elc.1
TC0100015858.hg.1	16.46	4.29	4597.79	2.37e-13	3.12e-10	S100A8	S100 calcium binding protein A8	Multiple_Complex	6279	NM_002964	ENST00000368732	ENST00000368733	ENST00000477801	BC005928	OTTHUMT00000036791	OTTHUMT00000036792	OTTHUMT00000097827	uc001fbs.3	CCDS1038.1	hsa_circ_0014222	hsa_circ_0014223	S100A8.eAug10	uc057laz.1	uc057lba.1	NONHSAT006517
TC1100012471.hg.1	10.78	3.74	131.55	2.47e-13	3.12e-10	AMICA1	adhesion molecule, interacts with CXADR antigen 1	Multiple_Complex	120425	NM_001098526	NM_001286570	NM_001286571	NM_153206	NR_104479	ENST00000292067	ENST00000356289	ENST00000524477	ENST00000525565	ENST00000526595	ENST00000526620	ENST00000527877	ENST00000529164	ENST00000531530	ENST00000531536	ENST00000533261	ENST00000534294	BC100794	BC100795	BC100796	BC100797	OTTHUMT00000392103	OTTHUMT00000392104	OTTHUMT00000392105	OTTHUMT00000392106	OTTHUMT00000392107	OTTHUMT00000392108	OTTHUMT00000392333	OTTHUMT00000392335	OTTHUMT00000392336	OTTHUMT00000392337	OTTHUMT00000392338	OTTHUMT00000395557	AMICA1.gAug10	CCDS41723.1	CCDS66240.1	CCDS8391.1	uc001psi.3	uc001psk.3	uc010rxw.2
TC1500007355.hg.1	12.58	3.71	469.13	2.88e-13	3.43e-10	AQP9	aquaporin 9	Multiple_Complex	366	NM_020980	ENST00000219919	ENST00000536493	ENST00000558772	ENST00000559443	BC026258	OTTHUMT00000255878	OTTHUMT00000416325	OTTHUMT00000416326	AQP9.aAug10	CCDS10165.1	uc002aez.3	uc010ugx.2	uc059jra.1	uc059jrb.1	NONHSAT044094
TC0100010341.hg.1	14.2	7.41	110.61	3.19e-13	3.6e-10	FCER1G	Fc fragment of IgE, high affinity I, receptor for; gamma polypeptide	Multiple_Complex	2207	NM_004106	ENST00000289902	ENST00000367992	ENST00000490414	BC033872	OTTHUMT00000083012	OTTHUMT00000083013	OTTHUMT00000083014	uc001fyz.1	CCDS1225.1	uc057mqk.1	uc057mql.1	NONHSAT007139
TC2100008477.hg.1	11.83	4.65	144.61	4.09e-13	4.24e-10	S100B	S100 calcium binding protein B	Coding	6285	NM_006272	ENST00000291700	ENST00000367071	ENST00000397648	BC001766	OTTHUMT00000207427	OTTHUMT00000207428	OTTHUMT00000207429	CCDS13736.1	uc002zju.2	uc002zjv.2	uc062baj.1
TC0100007105.hg.1	11.51	4.49	129.5	4.15e-13	4.24e-10	PADI4	peptidyl arginine deiminase, type IV	Multiple_Complex	23569	NM_012387	ENST00000375448	ENST00000375453	ENST00000467001	ENST00000468945	ENST00000487048	BC025718	OTTHUMT00000006799	OTTHUMT00000006800	OTTHUMT00000006801	OTTHUMT00000006802	OTTHUMT00000006803	CCDS180.1	PADI4.cAug10	uc001baj.3	uc057cud.1	uc057cuf.1	uc057cug.1	uc057cuh.1	NONHSAT001239
TC0100015856.hg.1	12.93	3.13	890.56	5.55e-13	5.36e-10	S100A12	S100 calcium binding protein A12	Coding	6283	NM_005621	ENST00000368737	BC070294	OTTHUMT00000036795	CCDS1037.1	uc001fbr.2
TC1000012482.hg.1	13.1	6.39	104.16	5.75e-13	5.36e-10	ENTPD1	ectonucleoside triphosphate diphosphohydrolase 1	Multiple_Complex	953	NM_001098175	NM_001164178	NM_001164179	NM_001164181	NM_001164182	NM_001164183	NM_001312654	NM_001776	ENST00000371203	ENST00000371205	ENST00000371206	ENST00000371207	ENST00000422161	ENST00000453258	ENST00000461927	ENST00000483213	ENST00000490659	ENST00000494070	ENST00000539125	ENST00000543964	BC047664	OTTHUMT00000049559	OTTHUMT00000049560	OTTHUMT00000049561	OTTHUMT00000049563	OTTHUMT00000049564	OTTHUMT00000049566	OTTHUMT00000049568	OTTHUMT00000049569	uc009xva.3	uc010qoj.2	uc010qok.2	uc010qon.2	CCDS41554.1	CCDS53556.1	CCDS53557.1	CCDS53558.1	CCDS7444.1	ENST00000433113.1	ENTPD1andC10orf131andCC2D2B.aAug10
TC0300012815.hg.1	11.57	3.97	194.22	6.1e-13	5.45e-10	P2RY13	purinergic receptor P2Y, G-protein coupled, 13	Coding	53829	NM_176894	ENST00000325602	BC041116	OTTHUMT00000341468	CCDS3158.2	uc003eyv.3
TC1900011657.hg.1	13.43	6.49	123.21	6.59e-13	5.65e-10	MCEMP1	mast cell-expressed membrane protein 1	Multiple_Complex	199675	NM_174918	ENST00000333598	ENST00000597445	ENST00000598851	BC104796	BC104798	CCDS12183.1	uc002mhh.2	uc060sqf.1	uc060sqg.1	NONHSAT060833	OTTHUMT00000461248	OTTHUMT00000461249	OTTHUMT00000461733
TC0400007836.hg.1	15.73	7.98	214.93	7.81e-13	6.44e-10	CXCL8	chemokine (C-X-C motif) ligand 8	Multiple_Complex	3576	NM_000584	ENST00000307407	ENST00000401931	ENST00000483500	BC013615	OTTHUMT00000322211	OTTHUMT00000322212	OTTHUMT00000322213	CCDS34005.1	uc062xgp.1	uc062xgq.1	NONHSAT096867	NONHSAT096868	uc003hhe.3
TC1900010670.hg.1	11.06	4.6	88.46	8.86e-13	6.96e-10	CLC	Charcot-Leyden crystal galectin	Coding	1178	NM_001828	ENST00000221804	BC119711	BC119712	OTTHUMT00000465225	CCDS33025.1	uc002omh.4
TC0100009560.hg.1	13.78	6.14	198.62	9.37e-13	6.96e-10	CD101	CD101 molecule	Multiple_Complex	9398	NM_001256106	NM_001256109	NM_001256111	NM_004258	ENST00000256652	ENST00000369470	ENST00000460180	ENST00000467588	BC130327	BC136484	BC171768	OTTHUMT00000033274	OTTHUMT00000033275	OTTHUMT00000033276	CCDS891.1	CD101.cAug10	uc010oxc.3	uc057jsu.1	uc057jsx.1	uc057jsy.1	NONHSAT005465	NONHSAT005466
TC0100014852.hg.1	9.74	3.55	73.2	9.41e-13	6.96e-10	GBP1	guanylate binding protein 1, interferon-inducible	Multiple_Complex	2633	NM_002053	ENST00000370473	ENST00000459831	ENST00000468959	ENST00000469194	ENST00000479889	ENST00000484970	ENST00000493139	ENST00000495131	BC002666	OTTHUMT00000029289	OTTHUMT00000029391	OTTHUMT00000029392	OTTHUMT00000029393	OTTHUMT00000097588	OTTHUMT00000097589	OTTHUMT00000097590	OTTHUMT00000097591	CCDS718.1	GBP1.iAug10	hsa_circ_0013114	uc001dmx.3	uc057idv.1	uc057idw.1	uc057idx.1	uc057idy.1	uc057idz.1	uc057iea.1	uc057ieb.1	NONHSAT004342	NONHSAT004343
TC0400011053.hg.1	11.03	3.97	133.55	1.17e-12	8.35e-10	CXCL10	chemokine (C-X-C motif) ligand 10	Coding	3627	NM_001565	ENST00000306602	BC010954	OTTHUMT00000362817	CCDS43240.1	uc003hjl.5
TC0100016656.hg.1	10.48	4.77	52.24	1.49e-12	1.03e-09	NCF2	neutrophil cytosolic factor 2	Multiple_Complex	4688	NM_000433	NM_001127651	NM_001190789	NM_001190794	ENST00000367535	ENST00000367536	ENST00000413720	ENST00000418089	ENST00000419402	ENST00000420553	ENST00000469280	BC001606	OTTHUMT00000085482	OTTHUMT00000085483	OTTHUMT00000085484	OTTHUMT00000098682	OTTHUMT00000098683	CCDS1356.1	CCDS53446.1	CCDS53447.1	hsa_circ_0015629	hsa_circ_0015630	hsa_circ_0015631	NCF2.eAug10	NCF2.jAug10	NCF2.oAug10	uc001gqj.5	uc001gqk.5	uc010pod.3	uc010poe.3	uc057nwb.1	uc057nwc.1	uc057nwd.1	NONHSAT008365
TSUnmapped00000148.hg.1	11.51	4.61	119.76	1.55e-12	1.04e-09	PADI4	peptidyl arginine deiminase, type IV	NonCoding	23569	ENST00000627140
TC0600007257.hg.1	12.33	7.3	32.55	1.59e-12	1.04e-09	TRIM38	tripartite motif containing 38	Multiple_Complex	10475	NM_006355	ENST00000357085	BC026930	OTTHUMT00000040076	CCDS4568.1	ENST00000607586.1	uc003nfm.5	HG499057.1:1..466:ncRNA
TC0200014693.hg.1	9.05	3.77	38.95	1.71e-12	1.08e-09	CYTIP	cytohesin 1 interacting protein	Multiple_Complex	9595	NM_004288	ENST00000264192	ENST00000418920	ENST00000435117	ENST00000439355	ENST00000457793	ENST00000462109	ENST00000483929	ENST00000497432	BC036449	OTTHUMT00000254926	OTTHUMT00000333155	OTTHUMT00000333156	OTTHUMT00000333157	OTTHUMT00000333158	OTTHUMT00000333159	OTTHUMT00000333160	OTTHUMT00000333161	CCDS2204.1	uc002tzj.2	uc061otk.1	uc061otl.1	uc061otm.1	uc061otn.1	uc061oto.1	uc061otp.1	uc061otq.1	NONHSAT075067	NONHSAT075068
TC1000011368.hg.1	11.61	6.44	36.02	1.96e-12	1.2e-09	ANKRD22	ankyrin repeat domain 22	Multiple_Complex	118932	NM_144590	ENST00000371930	ENST00000476963	BC021671	OTTHUMT00000049262	OTTHUMT00000049263	CCDS7390.1	uc001kfj.5	uc057usy.1	NONHSAT015479
TC1900009625.hg.1	13.26	7.96	39.46	2.18e-12	1.3e-09	ICAM3	intercellular adhesion molecule 3	Multiple_Complex	3385	NM_002162	ENST00000160262	ENST00000585439	ENST00000587992	ENST00000589249	ENST00000589261	ENST00000589580	ENST00000589900	ENST00000590569	ENST00000592439	ENST00000592945	BC058903	OTTHUMT00000451232	OTTHUMT00000451233	OTTHUMT00000451234	OTTHUMT00000451235	OTTHUMT00000451236	OTTHUMT00000451237	OTTHUMT00000451238	OTTHUMT00000451239	OTTHUMT00000451240	OTTHUMT00000451241	CCDS12235.1	hsa_circ_0049243	ICAM3_.vhAug10	uc002mob.3	uc010dxd.2	uc060thb.1	uc060thc.1	uc060thd.1	uc060the.1	uc060thf.1	uc060thg.1	uc060thh.1	uc060thi.1
TC2100007599.hg.1	13.91	8.77	35.07	2.49e-12	1.44e-09	SAMSN1	SAM domain, SH3 domain and nuclear localization signals 1	Multiple_Complex	64092	NM_001256370	NM_001286523	NM_022136	ENST00000285670	ENST00000400564	ENST00000400566	ENST00000463807	ENST00000493640	ENST00000619120	BC029112	OTTHUMT00000157913	OTTHUMT00000157914	OTTHUMT00000157915	OTTHUMT00000157916	OTTHUMT00000157917	uc002yjv.1	CCDS42906.1	CCDS58786.1	CCDS74774.1	hsa_circ_0061268	hsa_circ_0061269	hsa_circ_0061270	uc002yju.3	uc010gky.3	uc032puq.2	uc061zbm.1	uc061zbn.1	NONHSAT081163	NONHSAT081164
TC0200006627.hg.1	14.24	6.76	178.3	2.69e-12	1.52e-09	ID2	inhibitor of DNA binding 2, dominant negative helix-loop-helix protein	Multiple_Complex	3398	NM_002166	ENST00000234091	ENST00000331129	ENST00000396290	ENST00000472142	BC030639	OTTHUMT00000231925	OTTHUMT00000323327	OTTHUMT00000323328	CCDS1659.1	uc002qza.4	uc061glp.1	uc061glq.1	uc061glr.1	NONHSAT069014
TC0100016189.hg.1	9.38	2.55	113.46	3.22e-12	1.77e-09	FCGR3B	Fc fragment of IgG, low affinity IIIb, receptor (CD16b)	Multiple_Complex	2215	NM_000570	NM_001244753	NM_001271035	NM_001271036	NM_001271037	ENST00000294800	ENST00000367964	ENST00000421702	ENST00000531221	ENST00000533780	ENST00000534489	ENST00000534776	ENST00000613418	ENST00000614870	BC128562	OTTHUMT00000157321	OTTHUMT00000157322	OTTHUMT00000383000	OTTHUMT00000383001	OTTHUMT00000383002	OTTHUMT00000383003	CCDS41433.1	CCDS58040.1	CCDS72960.1	CCDS72961.1	uc009wul.4	uc021pdo.2	uc031pqy.2	uc031pqz.2	uc057mtd.1	uc057mte.1	uc057mtf.1	uc057mtg.1	uc057mth.1	NONHSAT007195
TSUnmapped00000475.hg.1	11.75	4.42	160.44	3.59e-12	1.88e-09	PADI4	peptidyl arginine deiminase, type IV	NonCoding	23569	ENST00000627887
TC1900006977.hg.1	15.8	7.67	278.95	3.61e-12	1.88e-09	ICAM1	intercellular adhesion molecule 1	Multiple_Complex	3383	NM_000201	ENST00000264832	ENST00000423829	ENST00000585443	ENST00000588645	ENST00000592686	BC015969	OTTHUMT00000451207	OTTHUMT00000451208	OTTHUMT00000451209	OTTHUMT00000451211	OTTHUMT00000451212	CCDS12231.1	hsa_circ_0049234	hsa_circ_0049235	hsa_circ_0049236	hsa_circ_0049237	hsa_circ_0049238	hsa_circ_0049239	hsa_circ_0049240	hsa_circ_0049241	ICAM1.bAug10	ICAM1.dAug10	uc002mnq.3	uc010xle.2	uc060tga.1	uc060tgb.1	uc060tgc.1	NONHSAT061047	NONHSAT061048	NONHSAT061049	NONHSAT061050
TC2100008392.hg.1	13.28	6.51	109.16	3.74e-12	1.88e-09	ITGB2	integrin, beta 2 (complement component 3 receptor 3 and 4 subunit)	Multiple_Complex	3689	NM_000211	NM_001127491	NM_001303238	ENST00000302347	ENST00000320216	ENST00000355153	ENST00000397846	ENST00000397850	ENST00000397852	ENST00000397854	ENST00000397857	ENST00000475170	ENST00000479202	ENST00000479849	ENST00000498666	ENST00000517563	ENST00000517819	ENST00000518033	ENST00000520389	ENST00000521987	ENST00000521995	ENST00000522688	ENST00000522931	ENST00000523126	ENST00000523323	ENST00000523663	ENST00000524251	ENST00000610622	BC005861	OTTHUMT00000206565	OTTHUMT00000206566	OTTHUMT00000206567	OTTHUMT00000206568	OTTHUMT00000206569	OTTHUMT00000206570	OTTHUMT00000206571	OTTHUMT00000206572	OTTHUMT00000206573	OTTHUMT00000206574	OTTHUMT00000206575
TC2000007102.hg.1	11.82	6.04	55.07	3.77e-12	1.88e-09	HCK	HCK proto-oncogene, Src family tyrosine kinase	Multiple_Complex	3055	NM_001172129	NM_001172130	NM_001172131	NM_001172132	NM_001172133	NM_002110	ENST00000262651	ENST00000375852	ENST00000375862	ENST00000470092	ENST00000486475	ENST00000518730	ENST00000520553	ENST00000534862	ENST00000538448	ENST00000629881	BC014435	BC094847	BC108930	BC108931	BC113854	BC114463	OTTHUMT00000078603	OTTHUMT00000078604	OTTHUMT00000078605	OTTHUMT00000354158	OTTHUMT00000354159	OTTHUMT00000375751	OTTHUMT00000375752	OTTHUMT00000483258	CCDS33460.1	CCDS54453.1	CCDS54455.1	CCDS54456.1	uc002wxi.4	uc021wbv.2	uc061wdn.1	uc061wdo.1	uc061wdp.1	uc061wdq.1
TC1500009089.hg.1	14.57	9.07	45.26	4.21e-12	2.05e-09	PLCB2	phospholipase C, beta 2	Multiple_Complex	5330	NM_001284297	NM_001284298	NM_001284299	NM_004573	ENST00000260402	ENST00000456256	ENST00000543785	ENST00000557821	ENST00000558409	ENST00000558505	ENST00000558588	ENST00000559381	ENST00000559618	ENST00000559634	ENST00000559671	ENST00000560009	ENST00000560093	ENST00000560701	ENST00000561378	BC136467	OTTHUMT00000418427	OTTHUMT00000418428	OTTHUMT00000418430	OTTHUMT00000418431	OTTHUMT00000418432	OTTHUMT00000418433	OTTHUMT00000418434	OTTHUMT00000418435	OTTHUMT00000418436	OTTHUMT00000418437	OTTHUMT00000418438	OTTHUMT00000418439	OTTHUMT00000418440	OTTHUMT00000418627	OTTHUMT00000418628	CCDS42020.1	CCDS61591.1	CCDS61592.1	CCDS73704.1	hsa_circ_0034575
TC0100007451.hg.1	14.28	7.09	146.59	4.93e-12	2.31e-09	CD52	CD52 molecule	Multiple_Complex	1043	NM_001803	ENST00000374213	ENST00000470468	ENST00000492808	BC000644	OTTHUMT00000009704	OTTHUMT00000009705	OTTHUMT00000009706	CCDS30647.1	CD52.aAug10	hsa_circ_0010988	uc001bmc.4	uc009vsg.2	uc057dql.1	NONHSAT001802
TC0X00007040.hg.1	9.42	4.49	30.34	4.95e-12	2.31e-09	GPR82	G protein-coupled receptor 82	Multiple_Complex	27197	NM_080817	ENST00000302548	ENST00000497180	BC070180	OTTHUMT00000056261	OTTHUMT00000056262	uc004dft.3	CCDS14259.1	uc064yrb.1	NONHSAT136743
TC1400008056.hg.1	13.06	5.66	169.63	5.54e-12	2.53e-09	IFI27	interferon, alpha-inducible protein 27	Multiple_Complex	3429	NM_001288952	NM_001288954	NM_001288956	NM_001288957	NM_001288958	NM_001288959	NM_001288960	NM_001288995	NM_005532	ENST00000555081	ENST00000555819	ENST00000557700	ENST00000611954	ENST00000612499	ENST00000612813	ENST00000614204	ENST00000614288	ENST00000614648	ENST00000616764	ENST00000618200	ENST00000618863	ENST00000620066	ENST00000620396	ENST00000621160	BC015492	OTTHUMT00000412881	OTTHUMT00000412882	OTTHUMT00000412883	OTTHUMT00000412884	OTTHUMT00000412885	OTTHUMT00000412886	OTTHUMT00000412887	OTTHUMT00000412888	OTTHUMT00000412889	OTTHUMT00000412890	OTTHUMT00000412891	OTTHUMT00000412892	OTTHUMT00000413053	NM_001130080_2	CCDS32148.1
TC0100010032.hg.1	15.86	4.34	2935.94	6.06e-12	2.68e-09	S100A9	S100 calcium binding protein A9	Multiple_Complex	6280	NM_002965	ENST00000368738	BC047681	OTTHUMT00000036793	uc001fbq.3	CCDS1036.1	hsa_circ_0014220	hsa_circ_0014221
TC0700013472.hg.1	11.24	4.87	83.23	6.12e-12	2.68e-09	MGAM	maltase-glucoamylase	Multiple_Complex	8972	NM_004668	ENST00000475668	ENST00000485078	ENST00000490593	ENST00000495045	ENST00000497673	ENST00000549489	ENST00000620571	BC120872	OTTHUMT00000351244	OTTHUMT00000351290	OTTHUMT00000351291	OTTHUMT00000351292	OTTHUMT00000351293	OTTHUMT00000351294	CCDS47727.1	hsa_circ_0001759	hsa_circ_0001760	hsa_circ_0001761	hsa_circ_0001762	hsa_circ_0001763	hsa_circ_0001764	hsa_circ_0082795	hsa_circ_0082796	MGAM.aAug10	MGAM.dAug10	uc003vwy.4	uc064irz.1	uc064isa.1	uc064isb.1	uc064isc.1	uc064isd.1	uc064ise.1	NONHSAT123762
TC1100013129.hg.1	16.46	10.39	66.85	6.25e-12	2.68e-09	CTSD	cathepsin D	Multiple_Complex	1509	NM_001909	ENST00000236671	ENST00000367196	ENST00000429746	ENST00000433655	ENST00000438213	ENST00000497544	BC016320	OTTHUMT00000104272	OTTHUMT00000105334	OTTHUMT00000105335	OTTHUMT00000105336	OTTHUMT00000105337	OTTHUMT00000142060	uc001luc.2	CCDS7725.1	CTSD.bAug10	hsa_circ_0020769	hsa_circ_0020770	hsa_circ_0020771	hsa_circ_0020772	hsa_circ_0020773	hsa_circ_0020774	hsa_circ_0020775	hsa_circ_0020776	hsa_circ_0020777	hsa_circ_0020778	hsa_circ_0020779	uc057xti.1	uc057xtj.1	uc057xtk.1	uc057xtl.1	uc057xtm.1
TC0200009829.hg.1	12.73	7.6	35.12	6.97e-12	2.93e-09	GCA	grancalcin, EF-hand calcium binding protein	Multiple_Complex	25801	NM_012198	ENST00000233612	ENST00000414723	ENST00000429691	ENST00000437150	ENST00000446271	ENST00000453113	ENST00000473240	ENST00000479199	ENST00000481161	ENST00000487445	BC005214	OTTHUMT00000255080	OTTHUMT00000332986	OTTHUMT00000332989	OTTHUMT00000332990	OTTHUMT00000332991	OTTHUMT00000332993	OTTHUMT00000332994	OTTHUMT00000332995	OTTHUMT00000332996	OTTHUMT00000332997	CCDS2218.1	uc002ucg.4	uc061pay.1	uc061paz.1	uc061pba.1	uc061pbb.1	uc061pbc.1	uc061pbd.1	uc061pbe.1	uc061pbf.1	uc061pbg.1	lnc-SLC4A10-4:1	NONHSAT075204	NONHSAT075205	TCONS_00004935
TC1500006925.hg.1	13.68	4.57	553.77	7.36e-12	3.03e-09	THBS1	thrombospondin 1	Multiple_Complex	7057	NM_003246	ENST00000260356	ENST00000397591	ENST00000466755	ENST00000484734	ENST00000490247	ENST00000497720	ENST00000559746	ENST00000560894	BC136469	BC136470	OTTHUMT00000257831	OTTHUMT00000257832	OTTHUMT00000257833	OTTHUMT00000257835	OTTHUMT00000257836	OTTHUMT00000257837	OTTHUMT00000257838	OTTHUMT00000418642	CCDS32194.1	hsa_circ_0034417	hsa_circ_0034418	hsa_circ_0034419	hsa_circ_0034420	hsa_circ_0034421	hsa_circ_0034422	hsa_circ_0034423	hsa_circ_0034424	hsa_circ_0034425	hsa_circ_0034426	hsa_circ_0034427	hsa_circ_0034428	hsa_circ_0034429	hsa_circ_0034430	hsa_circ_0034431	hsa_circ_0034432	hsa_circ_0034433	hsa_circ_0034434	hsa_circ_0034435	hsa_circ_0034436
TC1900009832.hg.1	11.57	4.26	158.74	7.55e-12	3.04e-09	ADGRE3	adhesion G protein-coupled receptor E3	Coding	84658	NM_001289158	NM_001289159	NM_032571	ENST00000253673	ENST00000344373	ENST00000443157	ENST00000595472	ENST00000599900	BC166661	CCDS12315.1	CCDS74296.1	CCDS74297.1	EMR3.dAug10	uc002mzi.6	uc010dzp.4	uc010xnv.4	uc060uqh.1	uc060uqi.1	OTTHUMT00000466486	OTTHUMT00000466487	OTTHUMT00000466488	OTTHUMT00000466489
TC1200008488.hg.1	12.25	6.62	49.69	7.66e-12	3.04e-09	PLXNC1	plexin C1	Multiple_Complex	10154	NM_005761	NR_037687	ENST00000258526	ENST00000545312	ENST00000546659	ENST00000546733	ENST00000547057	ENST00000549187	ENST00000549217	ENST00000549810	ENST00000550080	ENST00000551495	ENST00000551850	OTTHUMT00000408126	OTTHUMT00000408127	OTTHUMT00000408128	OTTHUMT00000408129	OTTHUMT00000408131	OTTHUMT00000408132	OTTHUMT00000408133	OTTHUMT00000408134	OTTHUMT00000408135	OTTHUMT00000408137	OTTHUMT00000408138	uc001tdc.3	BC156867	CCDS9049.1	hsa_circ_0027720	hsa_circ_0027721	hsa_circ_0027722	hsa_circ_0027723	hsa_circ_0027724	hsa_circ_0027725	hsa_circ_0027726	hsa_circ_0027727	uc009zsv.4	uc010sut.3	uc058rue.1	uc058ruf.1	uc058rui.1
TC1900010013.hg.1	8.81	3.31	45.1	8.19e-12	3.19e-09	LRRC25	leucine rich repeat containing 25	Coding	126364	NM_145256	ENST00000339007	ENST00000595840	BC071640	BC093842	OTTHUMT00000466342	OTTHUMT00000466343	CCDS12377.1	LRRC25.aAug10	uc002niw.4	uc002nix.4
TC1600008007.hg.1	13.2	6.32	118.5	8.82e-12	3.38e-09	ADGRG3	adhesion G protein-coupled receptor G3	Multiple_Complex	222487	NM_001308360	NM_170776	ENST00000333493	ENST00000450388	ENST00000565579	ENST00000565902	ENST00000567991	ENST00000568245	ENST00000569977	BC064508	CCDS10786.1	GPR97.bAug10	GPR97.fAug10	uc002emh.4	uc010vhv.3	uc059uwk.1	uc059uwl.1	uc059uwm.1	uc059uwn.1	uc059uwo.1	NONHSAT142780	OTTHUMT00000257333	OTTHUMT00000433317	OTTHUMT00000433318	OTTHUMT00000433319	OTTHUMT00000433320	OTTHUMT00000433321	OTTHUMT00000433322
TC0200008675.hg.1	10.69	4.34	81.55	1.11e-11	4.17e-09	IL18RAP	interleukin 18 receptor accessory protein	Multiple_Complex	8807	NM_003853	ENST00000264260	ENST00000409369	ENST00000450855	ENST00000497795	BC069630	BC106764	BC106765	BC137474	BC137475	OTTHUMT00000253291	OTTHUMT00000329495	OTTHUMT00000329496	OTTHUMT00000329497	CCDS2061.1	IL18RAP.bAug10	uc002tbx.4	uc010fiz.4	uc061mmm.1	uc061mmn.1	NONHSAT072859
TC0300010775.hg.1	10.76	4.88	58.93	1.23e-11	4.56e-09	CX3CR1	chemokine (C-X3-C motif) receptor 1	Coding	1524	NM_001171171	NM_001171172	NM_001171174	NM_001337	ENST00000358309	ENST00000399220	ENST00000412814	ENST00000435290	ENST00000541347	ENST00000542107	BC028078	OTTHUMT00000343613	OTTHUMT00000343615	OTTHUMT00000343616	CCDS43069.1	CCDS54571.1	uc003cjl.4	uc021wwa.2	uc021wwb.2	uc021wwc.2	uc062ijs.1	uc062ijt.1
TC0300009459.hg.1	14.32	9.4	30.32	1.45e-11	5.28e-09	GPR160	G protein-coupled receptor 160	Multiple_Complex	26996	NM_014373	ENST00000355897	ENST00000473675	ENST00000476668	ENST00000478364	ENST00000482710	ENST00000482813	ENST00000485735	ENST00000491740	ENST00000492492	ENST00000492924	BC000181	OTTHUMT00000352167	OTTHUMT00000352168	OTTHUMT00000352170	OTTHUMT00000352171	OTTHUMT00000352172	OTTHUMT00000352173	OTTHUMT00000352174	OTTHUMT00000352175	OTTHUMT00000352176	OTTHUMT00000352177	CCDS3211.1	GPR160.cAug10	GPR160.gAug10	uc003fgi.4	uc062pvt.1	uc062pvu.1	uc062pvv.1	uc062pvw.1	uc062pvx.1	uc062pvz.1	uc062pwa.1	uc062pwb.1	uc062pwc.1	ENST00000461049	NONHSAT093174	NONHSAT093175	NONHSAT093176	NONHSAT093178
TC1900008668.hg.1	11.94	4.78	143.26	1.53e-11	5.46e-09	FPR2	formyl peptide receptor 2	Coding	2358	NM_001005738	NM_001462	ENST00000340023	ENST00000598776	ENST00000598953	ENST00000599326	ENST00000600258	ENST00000600722	BC029125	BC071722	OTTHUMT00000466908	OTTHUMT00000466909	OTTHUMT00000466910	OTTHUMT00000466911	OTTHUMT00000466912	OTTHUMT00000466913	CCDS12840.1	uc002pxr.4	uc002pxs.5	uc010epf.4	uc061byv.1	uc061byw.1	uc061byx.1
TSUnmapped00000378.hg.1	12.12	4.34	219.88	1.9e-11	6.69e-09	PADI4	peptidyl arginine deiminase, type IV	Coding	23569	ENST00000628229
TC0200014772.hg.1	13.19	8.88	19.87	1.98e-11	6.73e-09	IFIH1	interferon induced, with helicase C domain 1	Multiple_Complex	64135	NM_022168	ENST00000263642	ENST00000421365	ENST00000464129	BC111750	OTTHUMT00000255078	OTTHUMT00000332983	OTTHUMT00000332984	CCDS2217.1	hsa_circ_0056889	uc002uce.5	uc002ucf.5	uc061pax.1	NONHSAT075203
TC1900008564.hg.1	7.09	11.55	-22	1.98e-11	6.73e-09	ATF5; MIR4751	activating transcription factor 5; microRNA 4751	Multiple_Complex	22809; 100616483	NM_001193646	NM_001290746	NM_012068	NR_039906	ENST00000423777	ENST00000578027	ENST00000595125	ENST00000596658	ENST00000597227	ENST00000600336	BC005174	OTTHUMT00000464915	OTTHUMT00000464972	OTTHUMT00000464974	OTTHUMT00000464975	OTTHUMT00000464976	uc021uyb.1	ATF5.bAug10	CCDS12789.1	uc002prd.4	uc010enq.3	uc061bnq.1	uc061bnr.1	uc061bns.1	NONHSAT067289	NONHSAT067290	NR_039906.1:1..74:precursor_RNA
TC1700008852.hg.1	12.49	7.15	40.63	2.11e-11	7.06e-09	CD300A	CD300a molecule	Multiple_Complex	11314	NM_001256841	NM_007261	ENST00000310828	ENST00000360141	ENST00000361933	ENST00000392625	ENST00000577511	ENST00000582319	BC032352	OTTHUMT00000145091	OTTHUMT00000145092	OTTHUMT00000145093	OTTHUMT00000443656	OTTHUMT00000443657	OTTHUMT00000443658	CCDS32720.1	CCDS58590.1	CD300A.aAug10	CD300A.bAug10	hsa_circ_0045554	hsa_circ_0045555	uc002jkv.5	uc002jkw.5	uc010dfr.5	uc010dfs.5	uc060jon.1	uc060joo.1
TC1200007352.hg.1	10.41	4.47	61.3	2.25e-11	7.41e-09	LRRK2	leucine-rich repeat kinase 2	Multiple_Complex	120892	NM_198578	ENST00000298910	ENST00000343742	ENST00000416796	ENST00000430804	ENST00000474202	ENST00000479187	ENST00000481256	BC117180	OTTHUMT00000132847	OTTHUMT00000132920	OTTHUMT00000132921	OTTHUMT00000134017	OTTHUMT00000277179	OTTHUMT00000277180	OTTHUMT00000277181	CCDS31774.1	hsa_circ_0025885	hsa_circ_0025886	hsa_circ_0025887	hsa_circ_0025888	hsa_circ_0025889	hsa_circ_0025890	hsa_circ_0025891	LRRK2.bAug10	uc001rmg.5	uc001rmh.2	uc001rmi.4	uc058msh.1	uc058msj.1	uc058msk.1	uc058msl.1	chr12_40696590_40697936	NONHSAT027724
TC0700011584.hg.1	11.14	5.03	68.9	2.29e-11	7.45e-09	FGL2	fibrinogen-like 2	Multiple_Complex	10875	NM_006682	ENST00000248598	BC033820	BC073986	OTTHUMT00000253176	CCDS5591.1	uc003ugb.4	NONHSAT121643
TC1000008396.hg.1	13.99	6.69	157.97	2.33e-11	7.45e-09	IFIT2	interferon-induced protein with tetratricopeptide repeats 2	Coding	3433	NM_001547	ENST00000371826	ENST00000611722	BC032839	OTTHUMT00000049293	CCDS41548.1	uc009xts.4	uc057uug.1
TC1800009242.hg.1	11.88	5.3	95.92	2.44e-11	7.58e-09	SERPINB2	serpin peptidase inhibitor, clade B (ovalbumin), member 2	Multiple_Complex	5055	NM_001143818	NM_002575	ENST00000299502	ENST00000404622	ENST00000413956	ENST00000443281	ENST00000457692	ENST00000482254	BC012609	OTTHUMT00000134009	OTTHUMT00000258062	OTTHUMT00000258063	OTTHUMT00000258064	OTTHUMT00000268561	CCDS11989.1	hsa_circ_0047908	SERPINB2.gAug10	uc002ljo.4	uc010xeu.3	uc060pwh.1	uc060pwi.1	uc060pwj.1	uc060pwk.1
TC0300013146.hg.1	13.68	9.55	17.54	2.44e-11	7.58e-09	TNFSF10	tumor necrosis factor (ligand) superfamily, member 10	Multiple_Complex	8743	NM_001190942	NM_001190943	NM_003810	NR_033994	ENST00000241261	ENST00000420541	ENST00000430881	ENST00000466777	ENST00000472804	ENST00000494851	BC032722	uc003fid.3	CCDS3219.1	CCDS54680.1	uc003fie.4	uc062pzp.1	uc062pzq.1	uc062pzr.1	uc062pzs.1	OTTHUMT00000346601	OTTHUMT00000346602	OTTHUMT00000346604	OTTHUMT00000346605	OTTHUMT00000346606	OTTHUMT00000346607
TC0200009905.hg.1	13.83	7.21	98.84	2.62e-11	8.02e-09	DHRS9	dehydrogenase/reductase (SDR family) member 9	Coding	10170	NM_001142270	NM_001142271	NM_001289763	NM_199204	ENST00000357546	ENST00000412271	ENST00000421653	ENST00000428522	ENST00000432060	ENST00000436483	ENST00000450153	ENST00000602501	BC058883	OTTHUMT00000255232	OTTHUMT00000333612	OTTHUMT00000333614	OTTHUMT00000333615	OTTHUMT00000333852	OTTHUMT00000333854	uc002ueq.3	uc010zdc.2	uc010zde.2	CCDS2231.1	CCDS74600.1	DHRS9.dAug10	uc010zdd.3	uc061phg.1	uc061phh.1	uc061phi.1	uc061phj.1
TC0300007466.hg.1	15.74	11.15	24.16	3.46e-11	1.04e-08	ALAS1	5-aminolevulinate synthase 1	Multiple_Complex	211	NM_000688	NM_001304443	NM_001304444	NM_199166	ENST00000310271	ENST00000394965	ENST00000459884	ENST00000469224	ENST00000484952	ENST00000493402	BC011798	OTTHUMT00000350207	OTTHUMT00000350208	OTTHUMT00000350209	OTTHUMT00000350210	OTTHUMT00000350212	OTTHUMT00000350213	CCDS2847.1	hsa_circ_0002338	hsa_circ_0065983	hsa_circ_0065984	hsa_circ_0065985	hsa_circ_0065986	hsa_circ_0065987	hsa_circ_0065988	hsa_circ_0065989	uc003dcy.3	uc003dcz.3	uc062kkd.1	uc062kke.1	uc062kkf.1	uc062kkg.1	chr3_52238708_52240767
TC1600008675.hg.1	11.92	5.89	65.09	3.75e-11	1.12e-08	KIAA0513	KIAA0513	Multiple_Complex	9764	NM_001286565	NM_001286566	NM_001297766	NM_014732	ENST00000258180	ENST00000538274	ENST00000562388	ENST00000562564	ENST00000562580	ENST00000566428	ENST00000567328	BC030280	OTTHUMT00000432736	OTTHUMT00000432737	OTTHUMT00000432738	OTTHUMT00000432739	OTTHUMT00000433683	CCDS32499.1	CCDS67091.1	CCDS73919.1	hsa_circ_0040724	hsa_circ_0040725	uc002fiu.5	uc010voj.4	uc032egs.2	uc059xyn.1	uc059xyo.1	uc059xyp.1	uc059xyq.1	NONHSAT144103
TC2000009058.hg.1	13.58	4.54	525.86	3.97e-11	1.16e-08	TGM2	transglutaminase 2	Multiple_Complex	7052	NM_004613	NM_198951	ENST00000361475	ENST00000373403	ENST00000453095	ENST00000468262	ENST00000469269	ENST00000474777	BC003551	OTTHUMT00000079150	OTTHUMT00000079151	OTTHUMT00000276738	OTTHUMT00000276739	OTTHUMT00000276741	OTTHUMT00000276742	CCDS13302.1	hsa_circ_0060324	hsa_circ_0060325	hsa_circ_0060326	hsa_circ_0060327	hsa_circ_0060328	TGM2.fAug10	uc002xhq.5	uc002xhr.5	uc031rtj.2	uc061wxc.1	uc061wxd.1	uc061wxe.1	NONHSAT079642
TC0100006483.hg.1	9.83	4.99	28.59	4e-11	1.16e-08	ISG15	ISG15 ubiquitin-like modifier	Multiple_Complex	9636	NM_005101	ENST00000379389	ENST00000624652	ENST00000624697	BC009507	OTTHUMT00000097989	OTTHUMT00000479384	OTTHUMT00000479385	CCDS6.1	hsa_circ_0009211	ISG15.bAug10	ISG15.cAug10	uc001acj.5	uc057ayq.1	uc057ayr.1
TC0100010241.hg.1	13.46	9.51	15.46	4.37e-11	1.23e-08	MNDA	myeloid cell nuclear differentiation antigen	Multiple_Complex	4332	NM_002432	ENST00000368141	ENST00000438394	ENST00000491210	BC032319	OTTHUMT00000059069	OTTHUMT00000059070	OTTHUMT00000059071	CCDS1177.1	uc001fsz.2	uc057mfy.1	uc057mfz.1
TC1700012216.hg.1	15.46	7.7	217.36	4.37e-11	1.23e-08	LGALS9	lectin, galactoside-binding, soluble, 9	Multiple_Complex	3965	NM_002308	NM_009587	NR_024043	ENST00000302228	ENST00000313648	ENST00000395473	ENST00000448970	ENST00000467111	ENST00000481514	ENST00000486774	ENST00000577392	ENST00000578944	ENST00000579402	ENST00000579930	ENST00000580779	ENST00000581710	ENST00000583671	ENST00000584386	ENST00000584661	BC105942	BC105944	BC110340	OTTHUMT00000255583	OTTHUMT00000255584	OTTHUMT00000255585	OTTHUMT00000255586	OTTHUMT00000255587	OTTHUMT00000255588	OTTHUMT00000255589	OTTHUMT00000445267	OTTHUMT00000445268	OTTHUMT00000445269	OTTHUMT00000445270	OTTHUMT00000445271	OTTHUMT00000448419	OTTHUMT00000448420	OTTHUMT00000448421	OTTHUMT00000448422	CCDS11222.1	CCDS32592.1
TC1700007127.hg.1	13.59	6.65	122.47	4.69e-11	1.31e-08	LGALS9C; LGALS9B	lectin, galactoside-binding, soluble, 9C; lectin, galactoside-binding, soluble, 9B	Multiple_Complex	654346; 284194	NM_001040078	BC073889	BC105943	OTTHUMT00000131456	OTTHUMT00000446474	OTTHUMT00000446475	OTTHUMT00000446476	OTTHUMT00000446477	OTTHUMT00000446478	OTTHUMT00000446479	OTTHUMT00000446480	OTTHUMT00000446481	OTTHUMT00000446482	OTTHUMT00000446483	OTTHUMT00000446484	OTTHUMT00000446485	OTTHUMT00000446486	OTTHUMT00000446581	CCDS32587.1	hsa_circ_0042343	hsa_circ_0042344	uc002gtw.4	uc060cee.1	uc060cef.1	uc060ceg.1	uc060ceh.1	uc060cei.1	uc060cej.1	uc060cek.1	uc060cel.1	uc060cem.1	uc060cen.1	uc060ceo.1	uc060cep.1	uc060ceq.1	uc060cer.1	ENST00000328114	ENST00000577265	ENST00000577691	ENST00000578450
TC0100013471.hg.1	10.07	5.35	26.49	5.12e-11	1.41e-08	PTAFR	platelet-activating factor receptor	Multiple_Complex	5724	NM_000952	NM_001164721	NM_001164722	NM_001164723	ENST00000305392	ENST00000373857	ENST00000539896	BC013816	BC063000	OTTHUMT00000011258	OTTHUMT00000011259	uc009vte.3	CCDS318.1	hsa_circ_0011125	PTAFR.dAug10	uc001bpl.4	uc001bpm.5
TC0300012323.hg.1	9.19	4.94	18.99	5.34e-11	1.45e-08	MGLL	monoglyceride lipase	Multiple_Complex	11343	NM_001003794	NM_001256585	NM_007283	ENST00000265052	ENST00000398101	ENST00000398104	ENST00000434178	ENST00000453507	ENST00000465597	ENST00000476654	ENST00000476682	ENST00000479967	ENST00000484451	ENST00000487473	ENST00000493611	ENST00000494830	ENST00000496306	BC000551	BC006230	OTTHUMT00000356637	OTTHUMT00000356718	OTTHUMT00000356719	OTTHUMT00000356720	OTTHUMT00000356721	OTTHUMT00000356722	OTTHUMT00000356723	OTTHUMT00000356724	OTTHUMT00000356725	OTTHUMT00000356726	OTTHUMT00000356727	CCDS43148.1	CCDS46902.1	CCDS58852.1	hsa_circ_0007358	hsa_circ_0008045	hsa_circ_0067181	hsa_circ_0067182	hsa_circ_0067183	hsa_circ_0067184	hsa_circ_0067185
TC0400012990.hg.1	14.51	9.45	33.16	5.68e-11	1.52e-08	DDX60L	DEAD (Asp-Glu-Ala-Asp) box polypeptide 60-like	Multiple_Complex	91351	NM_001012967	NM_001291510	ENST00000260184	ENST00000503190	ENST00000504793	ENST00000505696	ENST00000505863	ENST00000505890	ENST00000510590	ENST00000511577	ENST00000512371	ENST00000513103	ENST00000513901	ENST00000514580	ENST00000514748	ENST00000515088	OTTHUMT00000364839	OTTHUMT00000364840	OTTHUMT00000364841	OTTHUMT00000364842	OTTHUMT00000364843	OTTHUMT00000364844	OTTHUMT00000364845	OTTHUMT00000364846	OTTHUMT00000364847	OTTHUMT00000364848	OTTHUMT00000364849	OTTHUMT00000364850	OTTHUMT00000364851	uc003irr.1	CCDS47161.1	DDX60L.eAug10	DDX60L.gAug10	DDX60L.iAug10	DDX60L.jAug10	DDX60L.lAug10	DDX60L.mAug10	hsa_circ_0071395	hsa_circ_0071396	hsa_circ_0071397
TC1200010967.hg.1	12.04	7.69	20.37	5.74e-11	1.52e-08	ARHGAP9	Rho GTPase activating protein 9	Multiple_Complex	64333	NM_001080156	NM_001080157	NM_032496	ENST00000393791	ENST00000393797	ENST00000424809	ENST00000430041	ENST00000546200	ENST00000546704	ENST00000547200	ENST00000547216	ENST00000548139	ENST00000548148	ENST00000549602	ENST00000550130	ENST00000550288	ENST00000550399	ENST00000550440	ENST00000550454	ENST00000551000	ENST00000551452	ENST00000551574	ENST00000552066	ENST00000552249	ENST00000552420	ENST00000552604	ENST00000552953	BC006107	OTTHUMT00000316537	OTTHUMT00000316538	OTTHUMT00000406775	OTTHUMT00000406776	OTTHUMT00000406777	OTTHUMT00000406778	OTTHUMT00000406779	OTTHUMT00000406780	OTTHUMT00000406781	OTTHUMT00000406782	OTTHUMT00000406783	OTTHUMT00000406784
TC1400007890.hg.1	9.48	4.34	35.4	5.84e-11	1.53e-08	GPR65	G protein-coupled receptor 65	Coding	8477	NM_003608	ENST00000267549	BC035633	BC071715	uc001xvv.3	CCDS9879.1	OTTHUMT00000071564
TC1700012191.hg.1	13.7	8.99	26.3	6.12e-11	1.57e-08	CD68	CD68 molecule	Coding	968	NM_001040059	NM_001251	ENST00000250092	ENST00000380498	ENST00000584180	ENST00000584502	BC015557	OTTHUMT00000226949	OTTHUMT00000441278	OTTHUMT00000441282	OTTHUMT00000441283	CCDS11114.1	CCDS58512.1	uc002ghu.4	uc002ghv.4	uc060asc.1	uc060asd.1
TC1200012190.hg.1	11.15	4.7	87.22	6.13e-11	1.57e-08	OASL	2-5-oligoadenylate synthetase-like	Multiple_Complex	8638	NM_001261825	NM_003733	NM_198213	ENST00000257570	ENST00000339275	ENST00000543677	ENST00000620239	BC117408	BC117410	OTTHUMT00000337875	OTTHUMT00000337876	OTTHUMT00000402527	CCDS73536.1	CCDS9211.1	CCDS9212.1	OASL.cAug10	uc001tzj.3	uc001tzk.3	uc031qjs.1	uc058ufb.1	LK938808.1:1..375:ncRNA
TC0200013916.hg.1	12.81	5.41	168.68	6.31e-11	1.59e-08	IL1B	interleukin 1 beta	Multiple_Complex	3553	NM_000576	ENST00000263341	ENST00000416750	ENST00000418817	ENST00000432018	ENST00000477398	ENST00000487639	ENST00000491056	ENST00000496280	BC008678	OTTHUMT00000254125	OTTHUMT00000330717	OTTHUMT00000330718	OTTHUMT00000330719	OTTHUMT00000330720	OTTHUMT00000330721	OTTHUMT00000330722	OTTHUMT00000330723	CCDS2102.1	hsa_circ_0056158	IL1B.eAug10	uc002tii.2	uc061nbf.1	uc061nbg.1	uc061nbh.1	uc061nbi.1	uc061nbj.1	uc061nbk.1	uc061nbl.1	NONHSAT073729
TC0500010553.hg.1	14.05	9.07	31.63	6.45e-11	1.61e-08	FYB	FYN binding protein	Multiple_Complex	2533	NM_001243093	NM_001465	NM_199335	ENST00000351578	ENST00000503065	ENST00000504542	ENST00000505428	ENST00000506557	ENST00000509072	ENST00000510188	ENST00000512138	ENST00000512982	ENST00000515010	BC117449	BC143645	OTTHUMT00000367098	OTTHUMT00000367099	OTTHUMT00000367100	OTTHUMT00000367101	OTTHUMT00000367102	OTTHUMT00000367103	OTTHUMT00000367104	OTTHUMT00000367824	OTTHUMT00000367825	OTTHUMT00000367826	CCDS47200.1	CCDS54848.1	FYB.aAug10	FYB.oAug10	hsa_circ_0072340	uc003jls.4	uc003jlt.4	uc003jlu.4	uc011cpl.3	uc063ddv.1	uc063ddw.1	uc063ddx.1	uc063ddy.1	uc063ddz.1	uc063dea.1
TC0600007597.hg.1	12.72	8.65	16.71	7.97e-11	1.96e-08	LST1	leukocyte specific transcript 1	Multiple_Complex	7940	NM_007161	NM_205837	NM_205838	NR_029461	NR_029462	ENST00000211921	ENST00000303757	ENST00000339530	ENST00000376086	ENST00000376089	ENST00000376090	ENST00000376092	ENST00000376093	ENST00000376096	ENST00000376099	ENST00000376110	ENST00000396101	ENST00000396112	ENST00000418507	ENST00000419073	ENST00000433492	ENST00000438075	ENST00000460834	ENST00000464044	ENST00000464526	ENST00000490742	BC103855	BC103856	OTTHUMT00000076568	OTTHUMT00000076569	OTTHUMT00000076570	OTTHUMT00000076571	OTTHUMT00000076572	OTTHUMT00000076573	OTTHUMT00000076574	OTTHUMT00000076575	OTTHUMT00000076576	OTTHUMT00000076577	OTTHUMT00000259303	OTTHUMT00000259304
TC0900008660.hg.1	12.33	6.25	67.52	8.23e-11	2.01e-08	PTGS1	prostaglandin-endoperoxide synthase 1 (prostaglandin G/H synthase and cyclooxygenase)	Coding	5742	NM_000962	NM_001271164	NM_001271165	NM_001271166	NM_001271367	NM_001271368	NM_080591	ENST00000223423	ENST00000362012	ENST00000373698	ENST00000426608	ENST00000540753	ENST00000614910	ENST00000619306	BC029840	OTTHUMT00000053933	OTTHUMT00000053934	OTTHUMT00000053935	CCDS59520.1	CCDS59521.1	CCDS6842.1	CCDS6843.1	CCDS75895.1	uc004bmf.3	uc004bmg.3	uc011lys.3	uc011lyt.3	uc031tey.2	uc064vmu.1	uc064vmv.1
TC1200010838.hg.1	11.44	6.09	40.67	8.5e-11	2.05e-08	ZNF385A	zinc finger protein 385A	Multiple_Complex	25946	NM_001130967	NM_001130968	NM_001290001	NM_001290002	NM_001290004	NM_015481	ENST00000338010	ENST00000352268	ENST00000394313	ENST00000546919	ENST00000546970	ENST00000547210	ENST00000549937	ENST00000549962	ENST00000550120	ENST00000550774	ENST00000550779	ENST00000551109	ENST00000551771	ENST00000551864	ENST00000552382	BC029752	OTTHUMT00000406157	OTTHUMT00000406158	OTTHUMT00000406159	OTTHUMT00000406160	OTTHUMT00000406162	OTTHUMT00000406163	OTTHUMT00000406164	OTTHUMT00000406165	OTTHUMT00000406166	OTTHUMT00000406167	OTTHUMT00000406168	OTTHUMT00000406169	OTTHUMT00000406170	OTTHUMT00000406171	OTTHUMT00000406172	CCDS44910.1	CCDS44911.1	CCDS8879.1
TC1900009443.hg.1	11.41	5.32	68.21	8.83e-11	2.09e-08	C3	complement component 3	Multiple_Complex	718	NM_000064	ENST00000245907	ENST00000594005	ENST00000594270	ENST00000594936	ENST00000595577	ENST00000596179	ENST00000596238	ENST00000596548	ENST00000597442	ENST00000598805	ENST00000599668	ENST00000599899	ENST00000600744	ENST00000600763	ENST00000601008	ENST00000601475	ENST00000602053	ENST00000602229	BC150179	BC150200	OTTHUMT00000317636	OTTHUMT00000317637	OTTHUMT00000317638	OTTHUMT00000317639	OTTHUMT00000317640	OTTHUMT00000317641	OTTHUMT00000317642	OTTHUMT00000317643	OTTHUMT00000317644	OTTHUMT00000317645	OTTHUMT00000317646	OTTHUMT00000317647	OTTHUMT00000317648	OTTHUMT00000457864	OTTHUMT00000457865	OTTHUMT00000457866	OTTHUMT00000457867	OTTHUMT00000458276	C3.dAug10
TC0200009662.hg.1	10.6	4.5	68.76	8.88e-11	2.09e-08	TNFAIP6	tumor necrosis factor, alpha-induced protein 6	Multiple_Complex	7130	NM_007115	ENST00000243347	ENST00000460812	BC030205	OTTHUMT00000254834	OTTHUMT00000332404	uc002txk.3	CCDS2193.1	TNFAIP6.dAug10	uc061opb.1
TC0100013076.hg.1	11.38	4.24	140.98	9.78e-11	2.26e-08	PADI2	peptidyl arginine deiminase, type II	Multiple_Complex	11240	NM_007365	ENST00000375481	ENST00000375486	ENST00000466151	ENST00000479534	BC009701	OTTHUMT00000006624	OTTHUMT00000006625	OTTHUMT00000006626	OTTHUMT00000006627	CCDS177.1	PADI2.cAug10	uc001baf.4	uc001bag.2	uc057ctx.1	uc057cty.1
TC0200016402.hg.1	12.67	5.55	139.57	9.79e-11	2.26e-08	RSAD2	radical S-adenosyl methionine domain containing 2	Multiple_Complex	91543	NM_080657	ENST00000382040	ENST00000477834	ENST00000489749	BC017969	OTTHUMT00000206724	OTTHUMT00000323503	OTTHUMT00000323696	CCDS1656.1	uc002qyp.2	uc061gkc.1	uc061gkd.1	NONHSAT068921
TC0500007491.hg.1	14.85	10.5	20.38	1.01e-10	2.29e-08	GAPT	GRB2-binding adaptor protein, transmembrane	Multiple_Complex	202309	NM_001304428	NM_001304429	NM_001304431	NM_152687	ENST00000318469	ENST00000396776	ENST00000502276	ENST00000511178	ENST00000511930	ENST00000513924	ENST00000515443	BC063534	OTTHUMT00000253963	OTTHUMT00000367840	OTTHUMT00000367841	OTTHUMT00000367842	OTTHUMT00000367843	OTTHUMT00000367844	CCDS3975.1	GAPT.aAug10	GAPT.cAug10	uc003jro.2	uc063duq.1	uc063dur.1	uc063dus.1	uc063dut.1	uc063duu.1	uc063duv.1	NONHSAT101610	NONHSAT101611	NONHSAT101612
TSUnmapped00000113.hg.1	8.82	3.75	33.49	1.03e-10	2.33e-08	PADI4	peptidyl arginine deiminase, type IV	Coding	23569	ENST00000626048
TC1900009546.hg.1	11.1	5.14	62.31	1.04e-10	2.33e-08	PRAM1	PML-RARA regulated adaptor molecule 1	Multiple_Complex	84106	NM_032152	ENST00000423345	ENST00000594696	ENST00000599698	ENST00000600262	BC028012	OTTHUMT00000397039	OTTHUMT00000397040	OTTHUMT00000460326	OTTHUMT00000460327	CCDS45954.2	PRAM1.eAug10	uc002mkd.4	uc060svw.1	uc060svx.1	uc060svy.1
TC1200009829.hg.1	9.33	4.79	23.26	1.11e-10	2.46e-08	CLEC4E	C-type lectin domain family 4, member E	Multiple_Complex	26253	NM_014358	ENST00000299663	ENST00000446457	ENST00000446809	ENST00000450725	ENST00000537698	ENST00000545274	BC000715	OTTHUMT00000400566	OTTHUMT00000400567	OTTHUMT00000400568	OTTHUMT00000400569	OTTHUMT00000400570	OTTHUMT00000400571	CCDS8594.1	uc001quo.2	uc058kwp.1	uc058kwq.1	uc058kwr.1	uc058kws.1	uc058kwt.1	NONHSAT026346
TC1900006492.hg.1	13.95	6.94	129.31	1.14e-10	2.46e-08	PRTN3	proteinase 3	Multiple_Complex	5657	NM_002777	ENST00000234347	ENST00000544537	BC096183	BC096184	BC096185	BC096186	OTTHUMT00000457888	OTTHUMT00000457889	uc021umb.1	CCDS32860.1	uc002lqa.2	NONHSAT060182
TC1700010050.hg.1	14.07	8.31	54.01	1.14e-10	2.46e-08	LGALS9B	lectin, galactoside-binding, soluble, 9B	Multiple_Complex	284194	NM_001042685	ENST00000324290	ENST00000423676	ENST00000578481	ENST00000578724	ENST00000581490	ENST00000584703	OTTHUMT00000253230	OTTHUMT00000443757	OTTHUMT00000443758	OTTHUMT00000443759	OTTHUMT00000443760	uc002gwz.1	BC105943_2	CCDS42283.1	hsa_circ_0042440	hsa_circ_0042441	LGALS9B.eAug10	uc002gxa.2	uc060cqa.1	uc060cqb.1	uc060cqc.1	uc060cqd.1	NONHSAT146573	NONHSAT146574
TC1800006650.hg.1	12.59	8.64	15.41	1.15e-10	2.46e-08	RAB31	RAB31, member RAS oncogene family	Multiple_Complex	11031	NM_006868	ENST00000435762	ENST00000577284	ENST00000577371	ENST00000577796	ENST00000578734	ENST00000578737	ENST00000578921	ENST00000580361	ENST00000580795	ENST00000581109	ENST00000583137	ENST00000583921	BC001148	OTTHUMT00000442280	OTTHUMT00000442281	OTTHUMT00000442386	OTTHUMT00000442387	OTTHUMT00000442388	OTTHUMT00000442389	OTTHUMT00000442390	OTTHUMT00000442391	OTTHUMT00000442392	OTTHUMT00000442393	OTTHUMT00000442394	OTTHUMT00000442395	CCDS45826.1	hsa_circ_0002326	hsa_circ_0008821	hsa_circ_0046890	hsa_circ_0046891	hsa_circ_0046892	hsa_circ_0046893	hsa_circ_0046894	hsa_circ_0046895	hsa_circ_0046896	hsa_circ_0046897	hsa_circ_0046898	hsa_circ_0046899	hsa_circ_0046900
TC1600007531.hg.1	11.09	6.42	25.37	1.16e-10	2.46e-08	ITGAX	integrin alpha X	Multiple_Complex	3687	NM_000887	NM_001286375	ENST00000268296	ENST00000562138	ENST00000562522	ENST00000562918	ENST00000564308	ENST00000567409	ENST00000571644	BC038237	OTTHUMT00000255628	OTTHUMT00000432825	OTTHUMT00000432826	OTTHUMT00000432827	OTTHUMT00000432828	OTTHUMT00000432831	OTTHUMT00000438811	CCDS10711.1	CCDS67014.1	hsa_circ_0039159	hsa_circ_0039160	hsa_circ_0039161	ITGAX.iAug10	uc002ebt.5	uc002ebu.2	uc059tmu.1	uc059tmv.1	uc059tmw.1	uc059tmx.1	uc059tmy.1	chr16_31373156_31374074	NONHSAT141895	NONHSAT141896	NONHSAT141898
TSUnmapped00000288.hg.1	7.36	3.26	17.08	1.2e-10	2.53e-08	PADI4	peptidyl arginine deiminase, type IV	NonCoding	23569	ENST00000628035
TC1200012617.hg.1	12.86	8.64	18.6	1.28e-10	2.67e-08	FGD4	FYVE, RhoGEF and PH domain containing 4	Multiple_Complex	121512	NM_001304480	NM_001304483	NM_001304484	NM_139241	ENST00000395740	ENST00000427716	ENST00000472289	ENST00000473513	ENST00000479023	ENST00000493087	ENST00000494275	ENST00000494977	ENST00000497153	ENST00000525053	ENST00000546442	ENST00000551984	ENST00000583694	BC045552	OTTHUMT00000268017	OTTHUMT00000268018	OTTHUMT00000268019	OTTHUMT00000268020	OTTHUMT00000268021	OTTHUMT00000268022	OTTHUMT00000268023	OTTHUMT00000268024	OTTHUMT00000268025	OTTHUMT00000390888	OTTHUMT00000404120	OTTHUMT00000404121	OTTHUMT00000446365	CCDS8727.1	FGD4.fAug10	FGD4.oAug10	hsa_circ_0000389	hsa_circ_0000390	hsa_circ_0025842	hsa_circ_0025843	hsa_circ_0025844	hsa_circ_0025845
TC0X00009911.hg.1	8.84	4.01	28.42	1.31e-10	2.69e-08	VSIG4	V-set and immunoglobulin domain containing 4	Coding	11326	NM_001100431	NM_001184830	NM_001184831	NM_001257403	NM_007268	ENST00000374737	ENST00000412866	ENST00000427538	ENST00000455586	BC010525	OTTHUMT00000056986	OTTHUMT00000056988	OTTHUMT00000056989	CCDS14383.1	CCDS48132.1	CCDS55435.1	uc004dwh.3	uc004dwi.3	uc004dwj.4	uc064zqm.1	VSIG4.cAug10	VSIG4.fAug10
TC0200008005.hg.1	11.19	4.61	95.65	1.32e-10	2.69e-08	DYSF	dysferlin	Multiple_Complex	8291	NM_001130455	NM_001130976	NM_001130977	NM_001130978	NM_001130979	NM_001130980	NM_001130981	NM_001130982	NM_001130983	NM_001130984	NM_001130985	NM_001130986	NM_001130987	NM_003494	ENST00000258104	ENST00000394120	ENST00000409366	ENST00000409582	ENST00000409651	ENST00000409744	ENST00000409762	ENST00000410020	ENST00000410041	ENST00000413539	ENST00000429174	ENST00000461565	ENST00000468173	ENST00000472873	ENST00000475076	ENST00000479049	ENST00000487180	ENST00000493767	ENST00000494501	OTTHUMT00000251970	OTTHUMT00000327472	OTTHUMT00000327473	OTTHUMT00000327474	OTTHUMT00000327475	OTTHUMT00000327476	OTTHUMT00000327477
TC0700009682.hg.1	13.27	7.23	65.78	1.37e-10	2.76e-08	AOC1	amine oxidase, copper containing 1	Multiple_Complex	26	NM_001091	NM_001272072	ENST00000360937	ENST00000416793	ENST00000460213	ENST00000467291	ENST00000480582	ENST00000483043	ENST00000493429	ENST00000619575	ENST00000622116	BC014093	OTTHUMT00000350620	OTTHUMT00000350621	OTTHUMT00000350626	OTTHUMT00000350627	OTTHUMT00000350628	OTTHUMT00000350629	OTTHUMT00000350631	ABP1.cAug10	CCDS43679.1	CCDS64797.1	uc003whz.3	uc003wia.3	uc064jer.1	uc064jes.1	uc064jet.1	uc064jeu.1	uc064jev.1	uc064jew.1	uc064jex.1
TC1900011251.hg.1	13.73	9.27	21.98	1.39e-10	2.78e-08	NKG7	natural killer cell granule protein 7	Coding	4818	NM_005601	ENST00000221978	ENST00000593572	ENST00000595157	ENST00000595217	ENST00000600427	BC015759	OTTHUMT00000464260	OTTHUMT00000464262	OTTHUMT00000464263	OTTHUMT00000464264	OTTHUMT00000464265	CCDS12830.1	uc002pwj.4	uc061bxf.1	uc061bxg.1	uc061bxh.1	uc061bxi.1
TC1600007528.hg.1	11.86	6.62	37.91	1.41e-10	2.8e-08	ITGAM	integrin, alpha M (complement component 3 receptor 3 subunit)	Multiple_Complex	3684	NM_000632	NM_001145808	ENST00000287497	ENST00000544665	ENST00000561838	ENST00000565142	ENST00000567031	ENST00000567178	ENST00000569746	ENST00000570242	BC096346	BC096347	BC096348	BC099660	OTTHUMT00000432816	OTTHUMT00000432817	OTTHUMT00000432818	OTTHUMT00000432819	OTTHUMT00000432820	OTTHUMT00000432821	OTTHUMT00000432822	OTTHUMT00000438858	CCDS45470.1	CCDS54004.1	hsa_circ_0000692	hsa_circ_0039157	hsa_circ_0039158	ITGAM.eAug10	uc002ebq.4	uc002ebr.4	uc059tmo.1	uc059tmp.1	uc059tmq.1	uc059tmr.1	uc059tms.1	uc059tmt.1
TC0X00007655.hg.1	4.08	7.37	-9.81	1.45e-10	2.84e-08	SLC16A2	solute carrier family 16, member 2 (thyroid hormone transporter)	Multiple_Complex	6567	NM_006517	ENST00000587091	ENST00000590447	OTTHUMT00000057266	OTTHUMT00000450056	BC156880	CCDS14426.2	hsa_circ_0091081	uc031tjy.2	uc064zzx.1
TC0100013441.hg.1	13.89	7.1	111.15	1.46e-10	2.84e-08	FGR	FGR proto-oncogene, Src family tyrosine kinase	Multiple_Complex	2268	NM_001042729	NM_001042747	NM_005248	ENST00000374003	ENST00000374004	ENST00000374005	ENST00000399173	ENST00000457296	ENST00000468038	ENST00000475472	BC064382	OTTHUMT00000009772	OTTHUMT00000009773	OTTHUMT00000009775	OTTHUMT00000009776	OTTHUMT00000009777	OTTHUMT00000009778	CCDS305.1	hsa_circ_0011078	hsa_circ_0011079	uc001boj.4	uc001bok.4	uc001bol.4	uc001bom.4	uc057dvy.1	uc057dvz.1	uc057dwa.1
TC1900010807.hg.1	11.58	2.77	450.72	1.5e-10	2.87e-08	CEACAM1	carcinoembryonic antigen-related cell adhesion molecule 1 (biliary glycoprotein)	Multiple_Complex	634	NM_001024912	NM_001184813	NM_001184815	NM_001184816	NM_001205344	NM_001712	ENST00000161559	ENST00000344391	ENST00000352591	ENST00000358394	ENST00000377806	ENST00000403136	ENST00000403444	ENST00000403461	ENST00000465051	ENST00000471298	ENST00000485605	ENST00000488639	ENST00000599389	ENST00000600172	BC014473	OTTHUMT00000321190	OTTHUMT00000321413	OTTHUMT00000321414	OTTHUMT00000321415	OTTHUMT00000321416	OTTHUMT00000321417	OTTHUMT00000321418	OTTHUMT00000321419	OTTHUMT00000321420	OTTHUMT00000321421	OTTHUMT00000464103	OTTHUMT00000464104	OTTHUMT00000464105	OTTHUMT00000464106	uc002otv.3	CCDS12609.1	CCDS46089.1	CCDS54272.1	CCDS54273.1
TC1600008003.hg.1	11.13	6.02	34.52	1.5e-10	2.87e-08	ADGRG5	adhesion G protein-coupled receptor G5	Multiple_Complex	221188	NM_001304376	NM_153837	ENST00000340339	ENST00000349457	ENST00000394361	ENST00000564607	ENST00000564983	ENST00000569839	ENST00000615867	BC032401	CCDS10785.1	hsa_circ_0039584	uc002elx.5	uc002ely.4	uc059utl.1	uc059utm.1	uc059utn.1	uc059uto.1	uc059utp.1	NONHSAT142760	NONHSAT142766	OTTHUMT00000257336	OTTHUMT00000432730	OTTHUMT00000432741	OTTHUMT00000432742	OTTHUMT00000432743	OTTHUMT00000432788	OTTHUMT00000474078
TC1100011367.hg.1	12.1	8.36	13.36	1.55e-10	2.93e-08	UNC93B1	unc-93 homolog B1 (C. elegans)	Multiple_Complex	81622	NM_030930	ENST00000227471	ENST00000524455	ENST00000525368	ENST00000528096	ENST00000528423	ENST00000530138	ENST00000531152	ENST00000533424	ENST00000610659	ENST00000622364	BC092472	BC101568	BC105104	OTTHUMT00000394725	OTTHUMT00000394726	OTTHUMT00000394727	OTTHUMT00000394728	OTTHUMT00000394729	OTTHUMT00000394730	OTTHUMT00000394731	OTTHUMT00000394732	OTTHUMT00000394733	OTTHUMT00000394734	CCDS73334.1	hsa_circ_0023123	hsa_circ_0023124	hsa_circ_0023125	hsa_circ_0023126	hsa_circ_0023127	hsa_circ_0023128	hsa_circ_0023129	hsa_circ_0023130	hsa_circ_0023131	hsa_circ_0023132	uc031xth.1	uc058ekg.1	uc058ekh.1	uc058eki.1	uc058ekj.1
TC1900007859.hg.1	7.1	3.52	11.95	1.6e-10	3e-08	FFAR2	free fatty acid receptor 2	Multiple_Complex	2867	NM_005306	ENST00000246549	ENST00000599180	ENST00000601590	BC096198	BC096199	BC096201	OTTHUMT00000466120	OTTHUMT00000466481	CCDS12461.1	uc010eea.4	uc060xcw.1	uc060xcx.1	NONHSAT065844
TC1800008580.hg.1	8.35	3.55	27.7	1.64e-10	3.06e-08	PSTPIP2	proline-serine-threonine phosphatase interacting protein 2	Multiple_Complex	9050	NM_024430	ENST00000409746	ENST00000587042	ENST00000588801	ENST00000589328	ENST00000591729	ENST00000593086	BC035395	OTTHUMT00000327296	OTTHUMT00000327522	OTTHUMT00000327523	OTTHUMT00000327524	OTTHUMT00000327525	OTTHUMT00000327526	CCDS32820.2	hsa_circ_0047551	hsa_circ_0047552	hsa_circ_0047553	hsa_circ_0047554	hsa_circ_0047555	uc002lbp.5	uc002lbq.5	uc060otv.1	uc060otx.1	uc060oty.1	uc060otz.1	NONHSAT059122
TC2000007132.hg.1	5.74	10.2	-22.05	1.68e-10	3.1e-08	DNMT3B	DNA (cytosine-5-)-methyltransferase 3 beta	Multiple_Complex	1789	NM_001207055	NM_001207056	NM_006892	NM_175848	NM_175849	NM_175850	ENST00000201963	ENST00000328111	ENST00000348286	ENST00000353855	ENST00000443239	ENST00000456297	OTTHUMT00000078643	OTTHUMT00000078644	OTTHUMT00000078645	OTTHUMT00000257075	OTTHUMT00000470233	OTTHUMT00000470234	uc002wyc.3	uc002wyf.3	CCDS13204.1	CCDS13205.1	CCDS13206.1	CCDS13207.1	CCDS56183.1	CCDS56184.1	hsa_circ_0001137	hsa_circ_0059798	hsa_circ_0059799	hsa_circ_0059800	hsa_circ_0059801	hsa_circ_0059802	hsa_circ_0059803	hsa_circ_0059804	hsa_circ_0059805	hsa_circ_0059806	uc002wyd.4	uc002wye.4	uc010ztz.3	uc010zua.3
TC1000008397.hg.1	15.37	7.32	264.43	1.71e-10	3.13e-08	IFIT3	interferon-induced protein with tetratricopeptide repeats 3	Coding	3437	NM_001031683	NM_001289758	NM_001289759	NM_001549	ENST00000371811	ENST00000371818	BC001383	BC004977	OTTHUMT00000049294	OTTHUMT00000049295	CCDS31241.1	CCDS7402.1	uc001kgf.5	uc001kgg.5
TC0100006818.hg.1	13.91	9.49	21.35	1.84e-10	3.35e-08	PGD	phosphogluconate dehydrogenase	Multiple_Complex	5226	NM_001304451	NM_001304452	NM_002631	ENST00000270776	ENST00000460189	ENST00000465632	ENST00000477958	ENST00000483936	ENST00000487775	ENST00000491493	ENST00000493288	ENST00000496718	ENST00000498356	BC000368	OTTHUMT00000005398	OTTHUMT00000005399	OTTHUMT00000005401	OTTHUMT00000005402	OTTHUMT00000005403	OTTHUMT00000005404	OTTHUMT00000005405	OTTHUMT00000005406	OTTHUMT00000083939	OTTHUMT00000083940	CCDS113.1	hsa_circ_0009722	hsa_circ_0009723	hsa_circ_0009724	hsa_circ_0009725	hsa_circ_0009726	hsa_circ_0009727	hsa_circ_0009728	hsa_circ_0009729	hsa_circ_0009730	hsa_circ_0009731	hsa_circ_0009732	hsa_circ_0009733	hsa_circ_0009734	hsa_circ_0009735	hsa_circ_0009736
TC1700011708.hg.1	10.34	6.36	15.79	1.9e-10	3.43e-08	CD300LF	CD300 molecule-like family member f	Multiple_Complex	146722	NM_001289082	NM_001289083	NM_001289084	NM_001289085	NM_001289086	NM_001289087	NM_139018	NR_110298	ENST00000301573	ENST00000326165	ENST00000343125	ENST00000361254	ENST00000462044	ENST00000464910	ENST00000469092	ENST00000581500	ENST00000583544	ENST00000583937	BC028199	OTTHUMT00000145085	OTTHUMT00000145086	OTTHUMT00000145087	OTTHUMT00000145088	OTTHUMT00000443665	OTTHUMT00000443666	OTTHUMT00000443667	OTTHUMT00000443668	CCDS11704.1	CCDS74148.1	CCDS74149.1	CCDS74150.1	CCDS74151.1	CCDS74152.1	CD300LF.aAug10	CD300LF.bAug10	CD300LF.eAug10	CD300LF.hAug10	uc002jlg.5	uc002jlh.5	uc002jli.5
TC2200007287.hg.1	9.6	5.67	15.25	1.94e-10	3.46e-08	CYTH4	cytohesin 4	Multiple_Complex	27128	NM_013385	ENST00000248901	ENST00000402997	ENST00000405206	ENST00000439667	ENST00000446506	ENST00000447919	ENST00000457992	ENST00000462927	ENST00000467664	ENST00000469886	ENST00000480510	BC041161	OTTHUMT00000318917	OTTHUMT00000318918	OTTHUMT00000318920	OTTHUMT00000318922	OTTHUMT00000318923	OTTHUMT00000318924	OTTHUMT00000318925	OTTHUMT00000318926	OTTHUMT00000318927	OTTHUMT00000318929	OTTHUMT00000318930	CCDS13946.1	CYTH4.dAug10	CYTH4.iAug10	uc003arf.4	uc062dwy.1	uc062dwz.1	uc062dxa.1	uc062dxb.1	uc062dxc.1	uc062dxd.1	uc062dxe.1	uc062dxf.1	uc062dxg.1	uc062dxh.1	NONHSAT085157	NONHSAT085158
TC0100011453.hg.1	14.89	8.34	93.48	1.96e-10	3.47e-08	G0S2	G0/G1 switch 2	Multiple_Complex	50486	NM_015714	ENST00000367029	BC009694	OTTHUMT00000088732	CCDS1488.1	uc001hhi.5	NONHSAT009226
TC0800012371.hg.1	14.96	10.3	25.34	1.98e-10	3.47e-08	LY6E	lymphocyte antigen 6 complex, locus E	Multiple_Complex	4061	NM_001127213	NM_002346	ENST00000292494	ENST00000429120	ENST00000517503	ENST00000519546	ENST00000519611	ENST00000520466	ENST00000520531	ENST00000521003	ENST00000521182	ENST00000521699	ENST00000522024	ENST00000522528	ENST00000522971	BC119708	BC119709	OTTHUMT00000380069	OTTHUMT00000380070	OTTHUMT00000380071	OTTHUMT00000380106	OTTHUMT00000380108	OTTHUMT00000380109	OTTHUMT00000380110	OTTHUMT00000380111	OTTHUMT00000380112	OTTHUMT00000380113	OTTHUMT00000380114	OTTHUMT00000380116	OTTHUMT00000380125	CCDS6394.1	hsa_circ_0085821	hsa_circ_0085822	hsa_circ_0085823	hsa_circ_0085824	hsa_circ_0085825	hsa_circ_0085826	hsa_circ_0085827	hsa_circ_0085828	hsa_circ_0085829
TC1200009891.hg.1	12.27	4.47	223.57	2.01e-10	3.51e-08	CLEC7A	C-type lectin domain family 7, member A	Multiple_Complex	64581	NM_022570	NM_197947	NM_197948	NM_197949	NM_197950	NM_197954	NR_125336	ENST00000298523	ENST00000304084	ENST00000310002	ENST00000349926	ENST00000353231	ENST00000396484	ENST00000465100	ENST00000525605	ENST00000528799	ENST00000529761	ENST00000531192	ENST00000533022	ENST00000534609	BC071746	OTTHUMT00000257702	OTTHUMT00000257703	OTTHUMT00000257704	OTTHUMT00000257705	OTTHUMT00000390769	OTTHUMT00000390770	OTTHUMT00000390771	OTTHUMT00000390772	OTTHUMT00000390773	OTTHUMT00000390774	OTTHUMT00000390775	OTTHUMT00000390776	OTTHUMT00000390777	CCDS41753.1	CCDS41754.1	CCDS53744.1	CCDS8613.1	CCDS8614.1	CCDS8617.1
TC0600014360.hg.1	10.71	4.98	52.93	2.05e-10	3.54e-08	IPCEF1	interaction protein for cytohesin exchange factors 1	Multiple_Complex	26034	NM_001130699	NM_001130700	NM_015553	ENST00000265198	ENST00000367220	ENST00000422970	ENST00000470622	ENST00000484827	ENST00000517438	ENST00000518162	ENST00000519091	ENST00000519190	ENST00000519344	ENST00000519405	ENST00000520261	ENST00000522590	BC105015	BC105043	BC143623	BC143629	OTTHUMT00000042789	OTTHUMT00000042790	OTTHUMT00000042791	OTTHUMT00000375786	OTTHUMT00000375787	OTTHUMT00000375788	OTTHUMT00000375840	OTTHUMT00000375841	OTTHUMT00000375842	OTTHUMT00000375843	OTTHUMT00000375844	OTTHUMT00000375845	OTTHUMT00000375846	CCDS47509.1	CCDS5245.1	hsa_circ_0078335	hsa_circ_0078336	hsa_circ_0078337	hsa_circ_0078339	hsa_circ_0078340
TC0900011379.hg.1	10.38	6.47	15.01	2.11e-10	3.62e-08	MEGF9	multiple EGF-like-domains 9	Multiple_Complex	1955	NM_001080497	ENST00000373930	OTTHUMT00000055513	BC157029	CCDS48010.2	hsa_circ_0088286	uc022bms.2
TC0500012956.hg.1	8.61	4.12	22.47	2.18e-10	3.7e-08	HK3	hexokinase 3 (white cell)	Multiple_Complex	3101	NM_002115	ENST00000292432	ENST00000504910	ENST00000506834	ENST00000509717	ENST00000514058	ENST00000514666	BC028129	OTTHUMT00000253428	OTTHUMT00000372161	OTTHUMT00000372162	OTTHUMT00000372163	OTTHUMT00000372164	OTTHUMT00000372165	CCDS4407.1	uc003mfa.4	uc063kah.1	uc063kai.1	uc063kaj.1	uc063kak.1	uc063kal.1
TC0600009710.hg.1	8.87	4.92	15.4	2.19e-10	3.7e-08	STX11	syntaxin 11	Coding	8676	NM_003764	ENST00000367568	BC033519	OTTHUMT00000042544	CCDS5205.1	uc003qks.5
TC0100008816.hg.1	12.37	5.67	103.86	2.39e-10	4.01e-08	IFI44	interferon-induced protein 44	Multiple_Complex	10561	NM_006417	ENST00000370747	ENST00000438486	ENST00000446486	ENST00000467790	ENST00000470323	ENST00000472152	ENST00000476911	ENST00000485662	ENST00000495254	BC022870	OTTHUMT00000026825	OTTHUMT00000026826	OTTHUMT00000026827	OTTHUMT00000026828	OTTHUMT00000026829	OTTHUMT00000026830	OTTHUMT00000026831	OTTHUMT00000026832	OTTHUMT00000026833	CCDS688.1	hsa_circ_0013046	uc001dip.5	uc057hwd.1	uc057hwe.1	uc057hwf.1	uc057hwg.1	uc057hwh.1	uc057hwi.1	uc057hwj.1	uc057hwk.1	NONHSAT004080
TC1900008881.hg.1	11.79	5.43	82.21	2.47e-10	4.1e-08	FCAR	Fc fragment of IgA receptor	Multiple_Complex	2204	ENST00000345937	ENST00000353758	ENST00000355524	ENST00000359272	ENST00000391723	ENST00000391724	ENST00000391725	ENST00000391726	ENST00000469767	ENST00000471750	ENST00000472634	ENST00000482092	ENST00000488066	BC027953	OTTHUMT00000141243	OTTHUMT00000141244	OTTHUMT00000141245	OTTHUMT00000141246	OTTHUMT00000141247	OTTHUMT00000141248	OTTHUMT00000141249	OTTHUMT00000141250	OTTHUMT00000141251	OTTHUMT00000141252	OTTHUMT00000141253	OTTHUMT00000141254	OTTHUMT00000141255	NM_002000_4	NM_133269_2	NM_133271_3	NM_133272_8	NM_133273_9	NM_133274_8	NM_133277_3	NM_133278_2	CCDS12907.1	CCDS12908.1	CCDS12909.1	CCDS12910.1	CCDS42622.1
TC0400008240.hg.1	10.47	6.11	20.44	2.53e-10	4.17e-08	DAPP1	dual adaptor of phosphotyrosine and 3-phosphoinositides	Multiple_Complex	27071	NM_001306151	NM_014395	ENST00000296414	ENST00000507994	ENST00000512369	ENST00000514301	BC012924	OTTHUMT00000363214	OTTHUMT00000363215	OTTHUMT00000363216	OTTHUMT00000363217	CCDS47112.1	DAPP1.cAug10	DAPP1.dAug10	hsa_circ_0070503	hsa_circ_0070504	uc003hvf.5	uc010ilh.4	uc062ymb.1	uc062ymd.1	NONHSAT097539	NONHSAT097540
TC1900011959.hg.1	10.81	4.21	96.73	2.59e-10	4.25e-08	CEACAM8	carcinoembryonic antigen-related cell adhesion molecule 8	Coding	1088	NM_001816	ENST00000244336	ENST00000599005	BC026263	OTTHUMT00000321430	OTTHUMT00000464319	CCDS12610.1	uc002oud.3	uc060zie.1
TC1300010000.hg.1	13.36	8.54	28.34	2.68e-10	4.35e-08	TNFSF13B	tumor necrosis factor (ligand) superfamily, member 13b	Multiple_Complex	10673	NM_001145645	NM_006573	ENST00000375887	ENST00000430559	ENST00000479435	ENST00000493765	ENST00000542136	BC020674	OTTHUMT00000045739	OTTHUMT00000045740	OTTHUMT00000045742	uc010agj.3	CCDS45067.1	CCDS9509.1	TNFSF13B.dAug10	TNFSF13B.eAug10	uc001vqr.4	uc001vqs.2	uc058yes.1	uc058yeu.1	NONHSAT035089	NONHSAT035091
TC0800007040.hg.1	8.27	3.92	20.39	2.7e-10	4.36e-08	ADAM28	ADAM metallopeptidase domain 28	Multiple_Complex	10863	NM_001304351	NM_014265	NM_021777	NR_130709	NR_130710	ENST00000265769	ENST00000437154	ENST00000518326	ENST00000518516	ENST00000518737	ENST00000520448	ENST00000520665	ENST00000521110	ENST00000521629	ENST00000523236	ENST00000523379	ENST00000523440	BC136478	OTTHUMT00000375441	OTTHUMT00000375442	OTTHUMT00000375443	OTTHUMT00000375545	OTTHUMT00000375546	OTTHUMT00000375547	OTTHUMT00000375548	OTTHUMT00000375549	OTTHUMT00000375550	OTTHUMT00000375551	OTTHUMT00000375552	OTTHUMT00000375553	ADAM28.dAug10	ADAM28.mAug10	ADAM28.oAug10	CCDS34865.1	CCDS47830.1	uc003xdx.4	uc003xdy.4	uc064lgc.1	uc064lgd.1	uc064lgg.1
TC0400007933.hg.1	10.36	4.98	41.84	3.01e-10	4.78e-08	ANXA3	annexin A3	Multiple_Complex	306	NM_005139	ENST00000264908	ENST00000503570	ENST00000503776	ENST00000505805	ENST00000508214	ENST00000510502	ENST00000512373	ENST00000512542	ENST00000512884	ENST00000514171	BC000871	OTTHUMT00000252516	OTTHUMT00000362870	OTTHUMT00000362871	OTTHUMT00000362872	OTTHUMT00000363490	OTTHUMT00000363491	OTTHUMT00000363492	OTTHUMT00000363493	OTTHUMT00000363494	OTTHUMT00000363495	ANXA3.cAug10	ANXA3.fAug10	ANXA3.kAug10	CCDS3584.1	hsa_circ_0070184	hsa_circ_0070185	hsa_circ_0070186	hsa_circ_0070187	uc003hld.4	uc062xov.1	uc062xow.1	uc062xox.1	uc062xoy.1	uc062xoz.1	uc062xpa.1	uc062xpb.1	uc062xpc.1	uc062xpd.1
TC1400009422.hg.1	4.5	8.15	-12.59	3.01e-10	4.78e-08	RAB15	RAB15, member RAS oncogene family	Multiple_Complex	376267	NM_001308154	NM_198686	ENST00000267512	ENST00000426039	ENST00000533601	ENST00000554593	ENST00000555256	ENST00000585059	BC040679	OTTHUMT00000286390	OTTHUMT00000286391	OTTHUMT00000390443	OTTHUMT00000414697	OTTHUMT00000414698	OTTHUMT00000414699	uc001xhz.2	CCDS9768.1	hsa_circ_0032234	hsa_circ_0032235	RAB15.bAug10	uc021rut.2	uc059clh.1	uc059cli.1	uc059clj.1	uc059clk.1	NONHSAT037359
TC1400007154.hg.1	11.1	6.25	28.71	3.13e-10	4.94e-08	GNG2	guanine nucleotide binding protein (G protein), gamma 2	Multiple_Complex	54331	NM_001243773	NM_001243774	NM_053064	ENST00000335281	ENST00000553299	ENST00000553432	ENST00000553560	ENST00000554736	ENST00000554832	ENST00000554840	ENST00000554875	ENST00000555472	ENST00000556471	ENST00000556522	ENST00000556752	ENST00000556766	ENST00000557208	ENST00000557376	ENST00000615906	BC020774	BC060856	OTTHUMT00000411579	OTTHUMT00000411580	OTTHUMT00000411581	OTTHUMT00000411582	OTTHUMT00000411583	OTTHUMT00000411584	OTTHUMT00000411585	OTTHUMT00000411587	OTTHUMT00000411588	OTTHUMT00000411589	OTTHUMT00000411590	OTTHUMT00000411591	OTTHUMT00000411592	OTTHUMT00000411593	OTTHUMT00000411594	uc001wzk.3	CCDS32082.1	GNG2.dAug10	GNG2.mAug10
TC1900011770.hg.1	12.06	5.57	90.19	3.31e-10	5.19e-08	C5AR1	complement component 5a receptor 1	Multiple_Complex	728	NM_001736	ENST00000355085	BC008982	OTTHUMT00000466925	CCDS33063.1	uc002pgj.2	NONHSAT066963
TC1600011060.hg.1	14.45	10.59	14.47	3.45e-10	5.36e-08	COTL1	coactosin-like F-actin binding protein 1	Multiple_Complex	23406	NM_021149	ENST00000262428	ENST00000561707	ENST00000564057	ENST00000564662	ENST00000567278	ENST00000567786	BC010039	BC010884	BC016702	BC042970	BC053682	OTTHUMT00000269075	OTTHUMT00000433431	OTTHUMT00000433648	OTTHUMT00000433649	OTTHUMT00000433651	OTTHUMT00000433652	CCDS10947.1	COTL1.iAug10	hsa_circ_0040692	hsa_circ_0040693	hsa_circ_0040694	hsa_circ_0040695	hsa_circ_0040696	uc002fid.5	uc059xwt.1	uc059xwu.1	uc059xwv.1	uc059xww.1	uc059xwy.1	NONHSAT144074	NONHSAT144076	NONHSAT144077	NONHSAT144079	NONHSAT144080
TC0700011797.hg.1	15.18	9.63	46.77	3.54e-10	5.46e-08	SAMD9L	sterile alpha motif domain containing 9-like	Multiple_Complex	219285	NM_001303496	NM_001303497	NM_001303498	NM_001303500	NM_152703	ENST00000318238	ENST00000411955	ENST00000414791	ENST00000437805	ENST00000439952	ENST00000446033	ENST00000446959	ENST00000477816	ENST00000610760	BC127117	BC127118	OTTHUMT00000341730	OTTHUMT00000341731	OTTHUMT00000341732	OTTHUMT00000341733	OTTHUMT00000341734	OTTHUMT00000341735	OTTHUMT00000341736	OTTHUMT00000341737	CCDS34681.1	hsa_circ_0081039	hsa_circ_0081040	SAMD9L.bAug10	SAMD9L.eAug10	SAMD9L.fAug10	SAMD9L.gAug10	SAMD9L.hAug10	SAMD9L.iAug10	uc003umh.2	uc003umi.2	uc003umj.2	uc064fjb.1	uc064fjc.1	uc064fjd.1	uc064fje.1
TC2200006894.hg.1	7.1	3.66	10.88	3.65e-10	5.6e-08	UPB1	ureidopropionase, beta	Multiple_Complex	51733	NM_016327	ENST00000326010	ENST00000382760	ENST00000415388	ENST00000486043	ENST00000498140	BC131703	OTTHUMT00000319869	OTTHUMT00000319929	OTTHUMT00000319930	OTTHUMT00000319931	OTTHUMT00000320118	BC139840	CCDS13827.1	uc003aaf.4	uc062cjx.1	uc062cjy.1	uc062cka.1	uc062ckb.1	UPB1.gAug10	NONHSAT084354	NONHSAT084355
TC1000010956.hg.1	10.97	5.73	37.76	3.85e-10	5.86e-08	C10orf54	chromosome 10 open reading frame 54	Multiple_Complex	64115	NM_022153	ENST00000394957	ENST00000470317	ENST00000481568	BC020568	OTTHUMT00000048548	OTTHUMT00000048549	OTTHUMT00000048550	CCDS31218.1	hsa_circ_0018687	uc001jsd.5	uc057twq.1	uc057twr.1
TC0900009825.hg.1	14.81	9.63	36.09	3.97e-10	6e-08	DDX58	DEAD (Asp-Glu-Ala-Asp) box polypeptide 58	Multiple_Complex	23586	NM_014314	ENST00000379868	ENST00000379883	BC132786	BC136610	OTTHUMT00000052011	OTTHUMT00000207461	CCDS6526.1	hsa_circ_0004389	hsa_circ_0086612	hsa_circ_0086613	hsa_circ_0086614	uc003zra.4	uc064smz.1
TC1900010503.hg.1	15.55	9.8	54.09	4.41e-10	6.61e-08	TYROBP	TYRO protein tyrosine kinase binding protein	Multiple_Complex	7305	NM_001173514	NM_001173515	NM_003332	NM_198125	NR_033390	ENST00000262629	ENST00000424586	ENST00000544690	ENST00000585626	ENST00000585901	ENST00000586946	ENST00000587837	ENST00000588439	ENST00000589517	BC011175	OTTHUMT00000457394	OTTHUMT00000457395	OTTHUMT00000457396	OTTHUMT00000457397	OTTHUMT00000457398	OTTHUMT00000457399	OTTHUMT00000457400	OTTHUMT00000457401	OTTHUMT00000469998	CCDS12482.1	CCDS46058.1	CCDS54255.1	CCDS59378.1	TYROBP.jAug10	uc002ocm.4	uc002ocn.4	uc021uta.2	uc021utb.2	uc060xkt.1	uc060xku.1	uc060xkv.1	uc060xkw.1	uc060xkx.1	NONHSAT065938
TC1600009683.hg.1	8.74	4.48	19.22	4.7e-10	6.96e-08	IGSF6	immunoglobulin superfamily, member 6	Multiple_Complex	10261	NM_005849	ENST00000268389	ENST00000565499	ENST00000569602	BC017844	OTTHUMT00000207400	OTTHUMT00000430019	OTTHUMT00000430020	CCDS10599.1	uc002djg.3	uc059rvy.1	uc059rvz.1
TC0200011624.hg.1	13.62	7.13	89.79	4.7e-10	6.96e-08	CMPK2	cytidine monophosphate (UMP-CMP) kinase 2, mitochondrial	Multiple_Complex	129607	NM_001256477	NM_001256478	NM_207315	NR_046236	ENST00000256722	ENST00000404168	ENST00000458098	ENST00000465619	ENST00000470479	ENST00000478738	ENST00000491738	BC132821	BC141802	BC144202	OTTHUMT00000323339	OTTHUMT00000323340	OTTHUMT00000323341	OTTHUMT00000323343	OTTHUMT00000323344	OTTHUMT00000323345	CCDS42648.1	CCDS58695.1	CCDS58696.1	uc002qyo.5	uc010ewv.5	uc010yis.3	uc061gjv.1	uc061gjw.1	uc061gjx.1	uc061gjz.1
TC0200008894.hg.1	14.21	10.16	16.54	4.84e-10	7.11e-08	MERTK	MER proto-oncogene, tyrosine kinase	Multiple_Complex	10461	NM_006343	ENST00000295408	ENST00000409780	ENST00000421804	ENST00000439966	ENST00000449344	ENST00000473065	ENST00000616902	BC114917	BC114918	OTTHUMT00000254046	OTTHUMT00000330446	OTTHUMT00000330447	OTTHUMT00000330448	OTTHUMT00000330449	CCDS2094.1	hsa_circ_0056117	hsa_circ_0056118	hsa_circ_0056119	hsa_circ_0056120	hsa_circ_0056121	hsa_circ_0056122	hsa_circ_0056123	hsa_circ_0056124	hsa_circ_0056125	uc002thk.2	uc061myp.1	uc061myq.1	uc061myr.1	uc061mys.1	uc061myt.1	uc061myu.1	NONHSAT073679
TC0200007102.hg.1	10.82	5.86	31.18	5.13e-10	7.48e-08	PLB1	phospholipase B1	Multiple_Complex	151056	NM_001170585	NM_153021	ENST00000327757	ENST00000404858	ENST00000411743	ENST00000416713	ENST00000422425	ENST00000436544	ENST00000436775	ENST00000444257	ENST00000473272	ENST00000479065	ENST00000481449	ENST00000485642	BC150633	OTTHUMT00000324854	OTTHUMT00000324855	OTTHUMT00000324857	OTTHUMT00000324858	OTTHUMT00000324859	OTTHUMT00000324860	OTTHUMT00000324861	OTTHUMT00000324862	OTTHUMT00000324863	OTTHUMT00000324864	OTTHUMT00000353348	CCDS33168.1	CCDS54340.1	hsa_circ_0053321	hsa_circ_0053322	hsa_circ_0053323	hsa_circ_0053324	PLB1.bAug10	uc002rmb.3	uc002rmc.4	uc010ezj.3	uc061hsh.1	uc061hsi.1	uc061hsj.1	uc061hsk.1
TC0100014857.hg.1	11.48	6.74	26.71	5.37e-10	7.78e-08	GBP5	guanylate binding protein 5	Multiple_Complex	115362	NM_001134486	NM_052942	ENST00000370459	ENST00000443807	ENST00000471171	ENST00000481145	ENST00000490568	BC031639	OTTHUMT00000027700	OTTHUMT00000027997	OTTHUMT00000027998	OTTHUMT00000027999	OTTHUMT00000028000	CCDS722.1	uc057ieh.1	uc057iei.1	uc057iek.1	uc057iel.1	uc057iem.1	NONHSAT004351
TC0100007540.hg.1	7.34	3.46	14.74	5.47e-10	7.88e-08	THEMIS2	thymocyte selection associated family member 2	Multiple_Complex	9473	NM_001039477	NM_001105556	NM_001286113	NM_001286115	NM_004848	ENST00000328928	ENST00000373921	ENST00000373925	ENST00000373927	ENST00000427466	ENST00000442118	ENST00000456990	ENST00000466068	ENST00000467258	ENST00000482828	ENST00000492877	OTTHUMT00000010529	OTTHUMT00000011148	OTTHUMT00000011149	OTTHUMT00000011150	OTTHUMT00000011151	OTTHUMT00000011152	OTTHUMT00000011153	OTTHUMT00000011154	OTTHUMT00000011155	OTTHUMT00000011156	CCDS30653.1	CCDS30654.1	CCDS41290.1	CCDS65461.1	uc001boz.5	uc001bpa.5	uc001bpc.6	uc010ofo.3	uc057dww.1	uc057dwx.1	uc057dwy.1	uc057dwz.1	uc057dxa.1	uc057dxb.1
TC0100018308.hg.1	13.54	9.26	19.44	5.62e-10	7.98e-08	FCGR2A	Fc fragment of IgG, low affinity IIa, receptor (CD32)	Multiple_Complex	2212	NM_001136219	NM_021642	BC019931	BC020823	OTTHUMT00000083318	OTTHUMT00000083319	OTTHUMT00000083324	OTTHUMT00000083325	OTTHUMT00000083326	OTTHUMT00000083328	OTTHUMT00000083331	OTTHUMT00000083332	OTTHUMT00000083333	OTTHUMT00000083334	OTTHUMT00000315965	OTTHUMT00000315966	OTTHUMT00000399169	OTTHUMT00000399170	CCDS30922.1	CCDS44264.1	FCGR2AandHSPA6.eAug10	FCGR2AandHSPA6.fAug10	FCGR2AandHSPA6.kAug10	FCGR2AandHSPA6.oAug10	hsa_circ_0015008	hsa_circ_0015009	hsa_circ_0015010	uc001gam.4	uc001gan.4	uc057mry.1	uc057mrz.1	uc057msa.1	uc057msb.1	uc057msc.1	uc057msd.1	uc057mse.1	uc057msf.1	uc057msh.1	uc057msi.1	uc057msj.1
TC0100010310.hg.1	7.61	3.79	14.16	5.62e-10	7.98e-08	SLAMF7	SLAM family member 7	Multiple_Complex	57823	NM_001282588	NM_001282589	NM_001282590	NM_001282591	NM_001282592	NM_001282593	NM_001282594	NM_001282595	NM_001282596	NM_021181	ENST00000359331	ENST00000368042	ENST00000368043	ENST00000441662	ENST00000444090	ENST00000458104	ENST00000458602	ENST00000484221	ENST00000488819	ENST00000495334	ENST00000621377	BC027867	OTTHUMT00000060464	OTTHUMT00000060465	OTTHUMT00000060466	OTTHUMT00000060467	OTTHUMT00000060468	OTTHUMT00000060470	CCDS1209.1	CCDS60321.1	CCDS60322.1	CCDS60323.1	CCDS60324.1	CCDS60325.1	CCDS72956.1	CCDS72957.1	uc001fwq.5	uc001fwr.5	uc001fws.5	uc010pjn.4
TC0100017167.hg.1	7.05	3.43	12.27	5.77e-10	8.14e-08	LAMB3; MIR4260	laminin, beta 3; microRNA 4260	Multiple_Complex	3914; 100422894	NM_000228	NM_001017402	NM_001127641	NR_036213	ENST00000356082	ENST00000367030	ENST00000391911	ENST00000415782	ENST00000455193	ENST00000583107	BC075838	OTTHUMT00000088525	OTTHUMT00000088726	OTTHUMT00000088727	OTTHUMT00000088728	uc021pil.1	CCDS1487.1	hsa_circ_0016315	hsa_circ_0016316	hsa_circ_0016317	hsa_circ_0016318	hsa_circ_0016319	hsa_circ_0016320	hsa_circ_0016321	hsa_circ_0016322	hsa_circ_0016323	LAMB3.bAug10	uc001hhg.4	uc001hhh.4	uc009xco.4	uc057pbx.1	uc057pby.1	NONHSAT009222	NR_036213.1:1..67:precursor_RNA
TC1200010908.hg.1	11.15	7.07	16.84	5.81e-10	8.14e-08	STAT2	signal transducer and activator of transcription 2	Multiple_Complex	6773	NM_005419	NM_198332	ENST00000314128	ENST00000418572	ENST00000555488	ENST00000555519	ENST00000555646	ENST00000556140	ENST00000556539	ENST00000557156	ENST00000557199	ENST00000557235	ENST00000557252	ENST00000557417	BC051284	OTTHUMT00000410277	OTTHUMT00000410278	OTTHUMT00000410280	OTTHUMT00000410281	OTTHUMT00000410282	OTTHUMT00000410591	OTTHUMT00000410593	OTTHUMT00000410594	OTTHUMT00000410595	OTTHUMT00000410596	OTTHUMT00000410597	OTTHUMT00000410598	CCDS55836.1	CCDS8917.1	hsa_circ_0008085	hsa_circ_0026991	hsa_circ_0026992	hsa_circ_0026993	hsa_circ_0026994	hsa_circ_0026995	hsa_circ_0026996	hsa_circ_0026997	hsa_circ_0026998	hsa_circ_0026999	hsa_circ_0027000
TC0500012017.hg.1	11.14	6.95	18.24	5.93e-10	8.24e-08	IRF1	interferon regulatory factor 1	Multiple_Complex	3659	NM_002198	ENST00000245414	ENST00000405885	ENST00000437654	ENST00000439555	ENST00000458069	ENST00000459982	ENST00000463784	ENST00000472045	ENST00000476613	ENST00000493208	ENST00000613424	BC009483	OTTHUMT00000132340	OTTHUMT00000132341	OTTHUMT00000132342	OTTHUMT00000132343	OTTHUMT00000132344	OTTHUMT00000148098	OTTHUMT00000315756	OTTHUMT00000319641	OTTHUMT00000319642	OTTHUMT00000322199	CCDS4155.1	hsa_circ_0001526	hsa_circ_0073877	hsa_circ_0073878	hsa_circ_0073879	uc003kxa.3	uc063gux.1	uc063guy.1	uc063guz.1	uc063gva.1	uc063gvb.1	uc063gvc.1	uc063gvd.1	uc063gve.1	uc063gvf.1	uc063gvh.1	NONHSAT103756
TC0300011834.hg.1	8.29	4.43	14.5	5.95e-10	8.24e-08	FILIP1L	filamin A interacting protein 1-like	Multiple_Complex	11259	NM_001042459	NM_001282793	NM_001282794	NM_014890	NM_182909	ENST00000331335	ENST00000354552	ENST00000383694	ENST00000398326	ENST00000468533	ENST00000471562	ENST00000476723	ENST00000477258	ENST00000487087	ENST00000495625	BC027860	OTTHUMT00000353069	OTTHUMT00000353070	OTTHUMT00000353071	OTTHUMT00000353072	OTTHUMT00000353074	OTTHUMT00000353075	OTTHUMT00000353076	OTTHUMT00000353077	OTTHUMT00000353078	CCDS43117.1	CCDS43118.1	CCDS43119.1	CCDS63700.1	CCDS74969.1	uc003dtm.4	uc003dtn.4	uc003dto.5	uc010hpg.5	uc062lyg.1	uc062lyh.1	uc062lyi.1	uc062lyj.1	uc062lyk.1	uc062lyl.1
TC1100013205.hg.1	10.59	7.3	9.78	6.38e-10	8.75e-08	ARAP1	ArfGAP with RhoGAP domain, ankyrin repeat and PH domain 1	Multiple_Complex	116985	NM_001040118	NM_001135190	NM_015242	ENST00000334211	ENST00000393605	ENST00000393609	ENST00000426523	ENST00000427971	ENST00000429686	ENST00000452383	ENST00000455638	ENST00000465814	ENST00000495878	ENST00000536885	ENST00000536993	ENST00000541623	ENST00000542264	ENST00000542596	ENST00000542612	ENST00000543868	ENST00000544721	ENST00000544958	ENST00000546293	BC140792	BC144562	OTTHUMT00000347428	OTTHUMT00000347430	OTTHUMT00000347431	OTTHUMT00000347432	OTTHUMT00000347433	OTTHUMT00000347434	OTTHUMT00000347436	OTTHUMT00000397221	OTTHUMT00000397222	OTTHUMT00000397223	OTTHUMT00000397224	OTTHUMT00000397225	OTTHUMT00000397226	OTTHUMT00000397227	OTTHUMT00000397228
TC0100006862.hg.1	8.71	5.55	8.92	6.41e-10	8.75e-08	FBXO6	F-box protein 6	Multiple_Complex	26270	NM_018438	ENST00000376753	ENST00000449067	ENST00000474239	BC020880	OTTHUMT00000006332	OTTHUMT00000006333	OTTHUMT00000006334	CCDS133.1	uc001aso.4	uc057cgp.1	uc057cgq.1
TC2000006501.hg.1	14.38	10.81	11.91	6.49e-10	8.81e-08	SIRPA	signal-regulatory protein alpha	Coding	140885	NM_001040022	NM_001040023	NM_080792	ENST00000356025	ENST00000358771	ENST00000400068	ENST00000622179	BC026692	BC033092	BC038510	BC075849	OTTHUMT00000077568	OTTHUMT00000251762	OTTHUMT00000251763	uc002wfq.3	CCDS13022.1	uc002wfr.4	uc002wfs.4	uc002wft.4
TC2000008653.hg.1	10.1	6.04	16.65	6.69e-10	9.03e-08	CD93	CD93 molecule	Multiple_Complex	22918	NM_012072	ENST00000246006	BC028075	OTTHUMT00000078312	CCDS13149.1	hsa_circ_0059609	uc002wsv.4	NONHSAT079033	NONHSAT079034
TC1500009452.hg.1	5.33	8.91	-11.94	6.97e-10	9.35e-08	GNB5	guanine nucleotide binding protein (G protein), beta 5	Multiple_Complex	10681	NM_006578	NM_016194	ENST00000261837	ENST00000358784	ENST00000396335	ENST00000557936	ENST00000558122	ENST00000558519	ENST00000559348	ENST00000559541	ENST00000560075	ENST00000560085	ENST00000560116	ENST00000561313	BC013997	CCDS10149.1	CCDS45261.1	GNB5.qAug10	hsa_circ_0002248	hsa_circ_0035311	hsa_circ_0035312	hsa_circ_0035313	hsa_circ_0035314	hsa_circ_0035315	hsa_circ_0035316	uc002abr.2	uc002abs.2	uc002abt.2	uc002abu.4	uc059jib.1	uc059jic.1	uc059jid.1	uc059jie.1	uc059jif.1	uc059jih.1	uc059jij.1	uc059jik.1	lnc-BCL2L10-1:1	NONHSAT043914	NONHSAT043916
TC1100010962.hg.1	8.73	3.88	28.78	7.1e-10	9.46e-08	MPEG1	macrophage expressed 1	Coding	219972	NM_001039396	ENST00000361050	BC104997	BC112230	OTTHUMT00000370027	CCDS41650.1	uc001nnu.5
TC0900011163.hg.1	3.7	9.4	-52.11	7.21e-10	9.54e-08	PTPN3	protein tyrosine phosphatase, non-receptor type 3	Multiple_Complex	5774	NM_001145368	NM_001145369	NM_001145370	NM_001145371	NM_001145372	NM_002829	NR_026918	ENST00000262539	ENST00000374541	ENST00000412145	ENST00000446349	ENST00000447271	ENST00000497739	BC126117	BC143848	uc004beb.2	uc004bec.2	CCDS48000.1	CCDS48001.1	CCDS6776.1	hsa_circ_0087946	hsa_circ_0087947	PTPN3.dAug10	PTPN3.gAug10	PTPN3.iAug10	PTPN3.oAug10	uc004bed.3	uc010mtu.3	uc064uzp.1	uc064uzq.1	lnc-PTPN3-1:1	NONHSAT133945	OTTHUMT00000053598	OTTHUMT00000053599	OTTHUMT00000470966
TC0300008542.hg.1	7.94	3.41	23.11	7.55e-10	9.9e-08	CD86	CD86 molecule	Multiple_Complex	942	NM_001206924	NM_001206925	NM_006889	NM_175862	NM_176892	ENST00000264468	ENST00000330540	ENST00000393627	ENST00000469710	ENST00000478390	ENST00000478741	ENST00000482356	ENST00000483949	ENST00000493101	BC040261	OTTHUMT00000355671	OTTHUMT00000355672	OTTHUMT00000355673	OTTHUMT00000355674	OTTHUMT00000355675	OTTHUMT00000355676	OTTHUMT00000355677	OTTHUMT00000355678	CCDS3009.1	CCDS43138.1	CCDS56272.1	CCDS56273.1	CCDS74991.1	CD86.cAug10	CD86.dAug10	hsa_circ_0066980	hsa_circ_0066981	hsa_circ_0066982	hsa_circ_0066983	uc003eet.4	uc003eeu.4	uc011bjo.3	uc011bjp.3	uc021xcz.2	uc062mzl.1
TC0400012366.hg.1	12.32	7.26	33.33	7.57e-10	9.9e-08	DDX60	DEAD (Asp-Glu-Ala-Asp) box polypeptide 60	Multiple_Complex	55601	NM_017631	ENST00000393743	ENST00000505393	ENST00000507815	ENST00000511317	ENST00000513997	ENST00000514995	BC038115	OTTHUMT00000364622	OTTHUMT00000364623	OTTHUMT00000364624	OTTHUMT00000364625	OTTHUMT00000364626	OTTHUMT00000364627	CCDS34097.1	DDX60.dAug10	DDX60.eAug10	hsa_circ_0004303	hsa_circ_0005462	hsa_circ_0071393	hsa_circ_0071394	uc003irp.4	uc063avj.1	uc063avk.1	uc063avl.1	uc063avm.1	uc063avn.1	NONHSAT099129
TC1900011255.hg.1	10.65	7.04	12.25	7.91e-10	1.03e-07	SIGLEC10	sialic acid binding Ig-like lectin 10	Multiple_Complex	89790	NM_001171156	NM_001171157	NM_001171158	NM_001171159	NM_001171161	NM_033130	ENST00000339313	ENST00000353836	ENST00000357375	ENST00000436984	ENST00000439889	ENST00000441969	ENST00000442846	ENST00000524527	ENST00000525998	ENST00000529627	ENST00000530476	BC101725	BC143497	BC143500	OTTHUMT00000384614	OTTHUMT00000384615	OTTHUMT00000384616	OTTHUMT00000384617	OTTHUMT00000384618	OTTHUMT00000384619	OTTHUMT00000384620	OTTHUMT00000384621	OTTHUMT00000384622	OTTHUMT00000384623	OTTHUMT00000465219	uc002pwr.3	CCDS12832.1	CCDS54301.1	CCDS54302.1	CCDS54303.1	CCDS54304.1	CCDS54305.1	uc002pwo.4	uc002pwp.4
TC0600012747.hg.1	9.5	4.78	26.34	8e-10	1.03e-07	CD24	CD24 molecule	Multiple_Complex	100133941	NM_001291737	NM_001291738	NM_001291739	NM_013230	NR_117089	NR_117090	ENST00000606017	ENST00000610952	ENST00000615659	ENST00000619133	ENST00000619869	ENST00000620405	ENST00000621311	ENST00000622315	BC064619	OTTHUMT00000477241	OTTHUMT00000477242	OTTHUMT00000477243	OTTHUMT00000477244	OTTHUMT00000477245	OTTHUMT00000477247	OTTHUMT00000477249	CCDS75499.1	uc032xhb.2	uc032xhc.2	uc063qjs.1	uc063qjt.1	uc063qju.1	uc063qjv.1	uc063qjw.1	uc063qjx.1
TC1000008236.hg.1	12.11	8.21	14.95	8.31e-10	1.07e-07	TSPAN14	tetraspanin 14	Multiple_Complex	81619	NM_001128309	NM_030927	ENST00000265450	ENST00000341863	ENST00000372156	ENST00000372157	ENST00000372158	ENST00000372164	ENST00000429989	ENST00000469149	ENST00000481124	ENST00000616406	BC002920	BC093016	OTTHUMT00000049080	OTTHUMT00000049081	OTTHUMT00000049082	OTTHUMT00000049084	OTTHUMT00000049085	OTTHUMT00000049086	OTTHUMT00000049087	OTTHUMT00000049088	OTTHUMT00000049089	NR_120662	CCDS44448.1	CCDS7369.1	hsa_circ_0008856	hsa_circ_0009033	hsa_circ_0018983	hsa_circ_0018984	hsa_circ_0018985	hsa_circ_0018986	uc001kci.5	uc001kcj.5	uc009xss.4	uc057uno.1	uc057unp.1	uc057unq.1	uc057unr.1	uc057uns.1
TC0300009855.hg.1	11.57	8.45	8.71	8.53e-10	1.09e-07	IL1RAP	interleukin 1 receptor accessory protein	Multiple_Complex	3556	NM_001167928	NM_001167929	NM_001167930	NM_001167931	NM_002182	NM_134470	ENST00000072516	ENST00000317757	ENST00000342550	ENST00000412080	ENST00000412504	ENST00000413869	ENST00000422485	ENST00000422625	ENST00000422940	ENST00000434491	ENST00000439062	ENST00000443369	ENST00000447382	ENST00000453359	ENST00000461629	ENST00000465496	ENST00000473566	ENST00000482913	BC053621	OTTHUMT00000343497	OTTHUMT00000343498	OTTHUMT00000343499	OTTHUMT00000343500	OTTHUMT00000343501	OTTHUMT00000343502	OTTHUMT00000343503	OTTHUMT00000343504	OTTHUMT00000343505	OTTHUMT00000343506	OTTHUMT00000343507	OTTHUMT00000343508	OTTHUMT00000343509	OTTHUMT00000343511	OTTHUMT00000343512
TC1900011259.hg.1	8.96	4.4	23.62	8.66e-10	1.09e-07	SIGLEC12	sialic acid binding Ig-like lectin 12 (gene/pseudogene)	Multiple_Complex	89858	NM_033329	NM_053003	ENST00000291707	ENST00000596742	ENST00000598614	BC035809	OTTHUMT00000384641	OTTHUMT00000464261	OTTHUMT00000464662	CCDS12833.1	CCDS59416.1	hsa_circ_0000951	uc002pww.3	uc002pwx.3	uc061bxt.1
TC0700006562.hg.1	9.67	5.41	19.15	8.68e-10	1.09e-07	LFNG; MIR4648	LFNG O-fucosylpeptide 3-beta-N-acetylglucosaminyltransferase; microRNA 4648	Multiple_Complex	3955; 100616116	NM_001040167	NM_001040168	NM_001166355	NM_002304	NR_039791	ENST00000222725	ENST00000338732	ENST00000359574	ENST00000402045	ENST00000402506	ENST00000493850	ENST00000580107	ENST00000614382	BC014851	OTTHUMT00000325021	OTTHUMT00000325022	OTTHUMT00000325023	OTTHUMT00000325024	OTTHUMT00000325025	uc021zyx.1	CCDS34586.1	CCDS34587.1	CCDS55081.1	CCDS55082.1	hsa_circ_0079187	hsa_circ_0079188	hsa_circ_0079189	hsa_circ_0079190	hsa_circ_0079191	hsa_circ_0079192	hsa_circ_0079193	uc003smf.4	uc003smg.4	uc021zyw.2	uc021zyy.2	uc064bag.1	uc064bah.1	uc064bai.1	chr7_2564328_2566555	NONHSAT118808
TC0300013471.hg.1	10.9	4.97	60.95	8.69e-10	1.09e-07	BCL6	B-cell CLL/lymphoma 6	Multiple_Complex	604	NM_001130845	NM_001134738	NM_001706	ENST00000232014	ENST00000406870	ENST00000419510	ENST00000430339	ENST00000438077	ENST00000450123	ENST00000470319	ENST00000479110	ENST00000480458	ENST00000496823	ENST00000621333	BC142705	BC150184	OTTHUMT00000344202	OTTHUMT00000344204	OTTHUMT00000344205	OTTHUMT00000344206	OTTHUMT00000344207	OTTHUMT00000344208	OTTHUMT00000344209	OTTHUMT00000344210	OTTHUMT00000344211	OTTHUMT00000344212	BCL6.gAug10	BCL6.mAug10	CCDS3289.1	CCDS46975.1	hsa_circ_0068493	hsa_circ_0068494	uc003frp.4	uc003frq.3	uc011bsf.2	uc062rhe.1	uc062rhf.1	uc062rhg.1	uc062rhh.1	uc062rhi.1
TC0100007449.hg.1	13.65	10.17	11.14	8.85e-10	1.1e-07	SH3BGRL3	SH3 domain binding glutamate-rich protein like 3	Multiple_Complex	83442	NM_031286	ENST00000270792	ENST00000319041	ENST00000614679	BC030135	OTTHUMT00000009498	OTTHUMT00000009499	CCDS278.1	hsa_circ_0010983	hsa_circ_0010984	hsa_circ_0010985	uc001blu.4	uc057dpw.1	uc057dpx.1
TC2000009023.hg.1	15.1	10.29	28.02	9.2e-10	1.14e-07	SAMHD1	SAM domain and HD domain 1	Multiple_Complex	25939	NM_015474	ENST00000262878	ENST00000465985	BC036450	OTTHUMT00000079062	OTTHUMT00000079063	CCDS13288.1	hsa_circ_0001152	hsa_circ_0060221	hsa_circ_0060222	hsa_circ_0060223	hsa_circ_0060224	hsa_circ_0060225	uc002xgh.3	uc061wuo.1	chr20_35526224_35526947	chr20_35539620_35540955
TC0200007261.hg.1	10.23	5.58	25.15	9.42e-10	1.16e-07	QPCT	glutaminyl-peptide cyclotransferase	Multiple_Complex	25797	NM_012413	ENST00000338415	ENST00000404976	ENST00000444022	ENST00000469098	ENST00000470075	ENST00000480050	BC036721	BC047756	OTTHUMT00000218572	OTTHUMT00000326530	OTTHUMT00000326531	OTTHUMT00000326532	OTTHUMT00000326533	OTTHUMT00000326534	CCDS1790.1	QPCT.dAug10	uc002rqg.4	uc061ieo.1	uc061iep.1	uc061ieq.1	uc061ier.1	uc061ies.1	NONHSAT070121	NONHSAT070122
TC1200006657.hg.1	12.14	8.88	9.53	9.51e-10	1.16e-07	PTPN6	protein tyrosine phosphatase, non-receptor type 6	Multiple_Complex	5777	NM_002831	NM_080548	NM_080549	ENST00000318974	ENST00000399448	ENST00000416215	ENST00000456013	ENST00000534900	ENST00000535462	ENST00000536013	ENST00000536521	ENST00000537533	ENST00000538318	ENST00000538715	ENST00000539029	ENST00000539365	ENST00000540740	ENST00000541698	ENST00000542277	ENST00000542462	ENST00000542761	ENST00000542848	ENST00000543115	ENST00000543120	ENST00000543744	ENST00000545153	BC002523	BC007667	OTTHUMT00000400015	OTTHUMT00000400017	OTTHUMT00000400018	OTTHUMT00000400019	OTTHUMT00000400020	OTTHUMT00000400021	OTTHUMT00000400022	OTTHUMT00000400023	OTTHUMT00000400024	OTTHUMT00000400025	OTTHUMT00000400026	OTTHUMT00000400027
TC1100009191.hg.1	8.81	3.57	37.87	9.56e-10	1.16e-07	IL10RA	interleukin 10 receptor, alpha	Multiple_Complex	3587	NM_001558	NR_026691	ENST00000227752	ENST00000525467	ENST00000526544	ENST00000529924	ENST00000530178	ENST00000530761	ENST00000531365	ENST00000532009	ENST00000533700	ENST00000534335	ENST00000534574	BC028082	OTTHUMT00000390167	OTTHUMT00000390168	OTTHUMT00000390169	OTTHUMT00000390170	OTTHUMT00000390171	OTTHUMT00000390172	OTTHUMT00000390173	OTTHUMT00000390174	OTTHUMT00000390175	OTTHUMT00000390176	OTTHUMT00000390177	CCDS8388.1	hsa_circ_0024422	IL10RA.bAug10	IL10RA.eAug10	IL10RA.kAug10	uc001prv.5	uc001prw.5	uc058hvg.1	uc058hvh.1	uc058hvi.1	uc058hvj.1	uc058hvk.1	uc058hvl.1	uc058hvm.1	uc058hvn.1
TC0700011796.hg.1	15.53	10.6	30.54	9.56e-10	1.16e-07	SAMD9	sterile alpha motif domain containing 9	Coding	54809	NM_001193307	NM_017654	ENST00000379958	ENST00000446617	ENST00000620985	BC132773	BC132775	BC150249	OTTHUMT00000341761	OTTHUMT00000341762	uc003umg.3	CCDS34680.1	SAMD9.aAug10	SAMD9.bAug10	uc003umf.4	uc064fja.1
TC1900008507.hg.1	16.9	13.91	7.93	9.66e-10	1.16e-07	FTL	ferritin, light polypeptide	Multiple_Complex	2512	NM_000146	ENST00000331825	ENST00000622577	BC002991	BC004245	BC008439	BC013928	BC016346	BC016354	BC016715	BC018990	BC021670	BC058820	BC062708	OTTHUMT00000466233	CCDS33070.1	hsa_circ_0051802	hsa_circ_0051803	hsa_circ_0051804	hsa_circ_0051805	hsa_circ_0051806	hsa_circ_0051807	hsa_circ_0051808	uc002plo.4	uc021uxd.2	NONHSAT067134
TC1900006827.hg.1	10.43	5.6	28.53	9.91e-10	1.19e-07	ADGRE1	adhesion G protein-coupled receptor E1	Multiple_Complex	2015	NM_001256252	NM_001256253	NM_001256254	NM_001256255	NM_001974	ENST00000250572	ENST00000312053	ENST00000381404	ENST00000381407	ENST00000450315	ENST00000595026	ENST00000596944	ENST00000601198	BC059395	CCDS12175.1	CCDS58643.1	CCDS58644.1	CCDS58645.1	CCDS58646.1	hsa_circ_0048935	hsa_circ_0048936	hsa_circ_0048937	hsa_circ_0048938	uc002mfw.5	uc010dvb.5	uc010dvc.5	uc010xji.4	uc010xjj.4	uc060smg.1	uc060smi.1	uc060smj.1	OTTHUMT00000458483	OTTHUMT00000458484	OTTHUMT00000458485	OTTHUMT00000458486	OTTHUMT00000458487	OTTHUMT00000458488	OTTHUMT00000458489	OTTHUMT00000458490
TC1300008463.hg.1	10.3	4.9	42.36	1.06e-09	1.26e-07	FLT1	fms-related tyrosine kinase 1	Multiple_Complex	2321	NM_001159920	NM_001160030	NM_001160031	NM_002019	ENST00000282397	ENST00000539099	ENST00000540678	ENST00000541932	ENST00000543394	ENST00000615611	ENST00000615840	ENST00000617835	BC039007	OTTHUMT00000044322	OTTHUMT00000474549	OTTHUMT00000474577	CCDS53860.1	CCDS53861.1	CCDS73556.1	CCDS9330.1	FLT1.fAug10	FLT1.hAug10	hsa_circ_0029871	hsa_circ_0029872	uc001usb.4	uc001usc.4	uc010aar.2	uc010tdp.2	uc058wcf.1	uc058wcg.1	uc058wch.1	uc058wci.1	NONHSAT032694	NONHSAT032695
TC2000007083.hg.1	7.4	2.5	29.8	1.21e-09	1.42e-07	ID1	inhibitor of DNA binding 1, dominant negative helix-loop-helix protein	Multiple_Complex	3397	NM_002165	NM_181353	ENST00000376105	ENST00000376112	BC000613	BC012420	OTTHUMT00000078550	OTTHUMT00000078551	CCDS13185.1	CCDS13186.1	hsa_circ_0059706	hsa_circ_0059707	uc002wwg.3	uc002wwh.3
TC1100011190.hg.1	12.4	8.23	17.98	1.21e-09	1.42e-07	EHD1	EH domain containing 1	Multiple_Complex	10938	NM_001282444	NM_001282445	NM_006795	ENST00000320631	ENST00000359393	ENST00000411683	ENST00000421510	ENST00000433803	ENST00000455148	ENST00000457202	ENST00000466015	ENST00000484846	ENST00000488711	ENST00000489379	ENST00000498472	ENST00000621096	BC104799	BC104825	OTTHUMT00000143229	OTTHUMT00000143230	OTTHUMT00000143233	OTTHUMT00000143235	OTTHUMT00000143236	OTTHUMT00000143237	OTTHUMT00000156126	OTTHUMT00000315946	OTTHUMT00000315948	OTTHUMT00000315949	OTTHUMT00000315950	OTTHUMT00000315951	CCDS73315.1	CCDS8084.1	EHD1.iAug10	hsa_circ_0022721	hsa_circ_0022722	hsa_circ_0022723	hsa_circ_0022724	uc001obu.3	uc001obv.3	uc010rnq.2
TC1000008401.hg.1	11.44	7.16	19.5	1.21e-09	1.42e-07	IFIT5	interferon-induced protein with tetratricopeptide repeats 5	Coding	24138	NM_012420	ENST00000371795	BC025786	OTTHUMT00000049303	CCDS7403.1	uc010qnh.3
TC0100016185.hg.1	7.13	3.31	14.16	1.23e-09	1.43e-07	FCGR3A	Fc fragment of IgG, low affinity IIIa, receptor (CD16a)	Multiple_Complex	2214	NM_000569	NM_001127592	NM_001127593	NM_001127595	NM_001127596	ENST00000367967	ENST00000367969	ENST00000426740	ENST00000436743	ENST00000442336	ENST00000443193	ENST00000476031	BC017865	BC033678	BC036723	OTTHUMT00000083313	OTTHUMT00000083314	OTTHUMT00000102169	OTTHUMT00000315967	OTTHUMT00000315968	CCDS1232.1	CCDS44266.1	uc001gar.4	uc001gat.5	uc009wui.4	uc057msl.1	uc057msm.1	uc057msn.1	uc057mso.1
TC1100006541.hg.1	13.2	9.55	12.56	1.37e-09	1.59e-07	LSP1; MIR7847	lymphocyte-specific protein 1; microRNA 7847	Multiple_Complex	4046; 102465993	NM_001013253	NM_001013254	NM_001013255	NM_001242932	NM_001289005	NM_002339	NR_107001	ENST00000311604	ENST00000381775	ENST00000405957	ENST00000406638	ENST00000417766	ENST00000418975	ENST00000421485	ENST00000429923	ENST00000432093	ENST00000446808	ENST00000451814	ENST00000457279	ENST00000464670	ENST00000472974	ENST00000484895	ENST00000485341	ENST00000610912	ENST00000612798	BC001785	OTTHUMT00000034042	OTTHUMT00000034043	OTTHUMT00000034044	OTTHUMT00000034045	OTTHUMT00000142911	OTTHUMT00000142912	OTTHUMT00000142913	OTTHUMT00000142914	OTTHUMT00000142915	OTTHUMT00000142916	OTTHUMT00000142917	OTTHUMT00000142918	OTTHUMT00000315850	OTTHUMT00000315851
TC0100012167.hg.1	7.89	3.83	16.64	1.44e-09	1.66e-07	KMO	kynurenine 3-monooxygenase (kynurenine 3-hydroxylase)	Multiple_Complex	8564	NM_003679	ENST00000366555	ENST00000366557	ENST00000366558	ENST00000366559	ENST00000431245	ENST00000477907	ENST00000480967	ENST00000481087	ENST00000484229	ENST00000484628	BC005297	OTTHUMT00000095612	OTTHUMT00000095613	OTTHUMT00000095614	OTTHUMT00000095615	OTTHUMT00000095616	OTTHUMT00000095617	OTTHUMT00000095618	OTTHUMT00000095619	OTTHUMT00000095620	OTTHUMT00000099248	CCDS1618.1	KMO.jAug10	uc001hyy.4	uc009xgp.4	uc057qsn.1	uc057qso.1	uc057qsp.1	uc057qsq.1	uc057qsr.1	uc057qss.1	uc057qst.1	uc057qsu.1	NONHSAT010546	NONHSAT010547	NONHSAT010548	NONHSAT010549
TC2100007208.hg.1	11.65	4.93	105.15	1.51e-09	1.73e-07	MX1	MX dynamin-like GTPase 1	Multiple_Complex	4599	NM_001144925	NM_001178046	NM_001282920	NM_002462	ENST00000288383	ENST00000398598	ENST00000398600	ENST00000413778	ENST00000417963	ENST00000419044	ENST00000424365	ENST00000427464	ENST00000441677	ENST00000455164	ENST00000467510	ENST00000468506	ENST00000478268	ENST00000484465	ENST00000486275	ENST00000490220	ENST00000491110	ENST00000619682	BC032602	OTTHUMT00000195161	OTTHUMT00000195162	OTTHUMT00000195163	OTTHUMT00000195164	OTTHUMT00000195165	OTTHUMT00000195166	OTTHUMT00000195167	OTTHUMT00000195168	OTTHUMT00000195169	OTTHUMT00000195170	OTTHUMT00000195171	OTTHUMT00000195172	OTTHUMT00000195173	OTTHUMT00000195174	OTTHUMT00000195175	OTTHUMT00000195176	CCDS13673.1
TC0400006951.hg.1	15.41	11.04	20.59	1.52e-09	1.73e-07	CD38	CD38 molecule	Multiple_Complex	952	NM_001775	ENST00000226279	ENST00000502843	ENST00000506191	ENST00000510674	ENST00000511430	BC007964	OTTHUMT00000250322	OTTHUMT00000359588	OTTHUMT00000359589	OTTHUMT00000359590	OTTHUMT00000359591	CCDS3417.1	CD38.gAug10	hsa_circ_0069233	uc003gol.2	uc021xmk.2	uc062viu.1	uc062viv.1	uc062viw.1
TC0500009211.hg.1	11.58	8.18	10.57	1.54e-09	1.75e-07	CYFIP2	cytoplasmic FMR1 interacting protein 2	Multiple_Complex	26999	NM_001037333	NM_001291721	NM_001291722	NM_014376	ENST00000435847	ENST00000518456	ENST00000518511	ENST00000518555	ENST00000519663	ENST00000520424	ENST00000520942	ENST00000520960	ENST00000521420	ENST00000522463	ENST00000522637	ENST00000522775	ENST00000522884	ENST00000522892	ENST00000523383	ENST00000524058	ENST00000611075	ENST00000611925	ENST00000616178	ENST00000617629	ENST00000618329	ENST00000620254	ENST00000620969	ENST00000621516	ENST00000622696	BC011762	OTTHUMT00000373710	OTTHUMT00000373711	OTTHUMT00000373712	OTTHUMT00000373713	OTTHUMT00000373715	OTTHUMT00000373716	OTTHUMT00000373717	OTTHUMT00000373720	OTTHUMT00000373796	OTTHUMT00000373797
TC0X00010799.hg.1	13.23	10.16	8.39	1.56e-09	1.76e-07	ELF4	E74-like factor 4 (ets domain transcription factor)	Multiple_Complex	2000	NM_001127197	NM_001421	ENST00000308167	ENST00000335997	ENST00000434609	ENST00000615377	BC017194	OTTHUMT00000058243	OTTHUMT00000058244	OTTHUMT00000058245	CCDS14617.1	ELF4.eAug10	hsa_circ_0091511	hsa_circ_0091512	hsa_circ_0091513	hsa_circ_0091514	hsa_circ_0091515	hsa_circ_0091516	uc004evd.5	uc004eve.5	uc065bbt.1	uc065bbu.1
TC1200009807.hg.1	10.99	5.45	46.5	1.57e-09	1.76e-07	C3AR1	complement component 3a receptor 1	Coding	719	NM_004054	ENST00000307637	ENST00000546241	BC020742	OTTHUMT00000400254	OTTHUMT00000400255	CCDS8588.1	uc001qtv.2	uc058kve.1
TC1500009952.hg.1	15.02	11.88	8.77	1.61e-09	1.8e-07	PKM	pyruvate kinase, muscle	Multiple_Complex	5315	NM_001206796	NM_001206797	NM_001206798	NM_001206799	NM_002654	NM_182470	NM_182471	ENST00000319622	ENST00000335181	ENST00000389093	ENST00000449901	ENST00000561609	ENST00000562784	ENST00000562997	ENST00000563275	ENST00000563986	ENST00000564178	ENST00000564276	ENST00000564440	ENST00000564993	ENST00000565143	ENST00000565154	ENST00000565184	ENST00000566809	ENST00000567087	ENST00000567118	ENST00000568459	ENST00000568743	ENST00000568883	ENST00000569050	ENST00000569857	ENST00000570166	BC000481	BC007640	BC007952	BC012811	BC035198	BC094767	OTTHUMT00000420053	OTTHUMT00000420054
TC0100013534.hg.1	16.17	13.21	7.79	1.67e-09	1.85e-07	LAPTM5	lysosomal protein transmembrane 5	Multiple_Complex	7805	NM_006762	ENST00000294507	ENST00000464569	ENST00000476492	BC106896	BC106897	OTTHUMT00000010463	OTTHUMT00000010464	OTTHUMT00000010465	CCDS337.1	hsa_circ_0011202	hsa_circ_0011203	hsa_circ_0011204	hsa_circ_0011205	hsa_circ_0011206	hsa_circ_0011207	hsa_circ_0011208	hsa_circ_0011209	hsa_circ_0011210	hsa_circ_0011211	uc001bsc.3	uc057ecf.1	uc057ecg.1	NONHSAT002062
TC1200011099.hg.1	14.75	11.93	7.07	1.75e-09	1.94e-07	GNS	glucosamine (N-acetyl)-6-sulfatase	Multiple_Complex	2799	NM_002076	ENST00000258145	ENST00000418919	ENST00000537823	ENST00000540196	ENST00000540883	ENST00000541781	ENST00000542058	ENST00000543646	ENST00000545273	BC012482	OTTHUMT00000401195	OTTHUMT00000401196	OTTHUMT00000401207	OTTHUMT00000401208	OTTHUMT00000401210	OTTHUMT00000401211	OTTHUMT00000401212	OTTHUMT00000401213	OTTHUMT00000401215	CCDS8970.1	GNS.hAug10	hsa_circ_0027425	hsa_circ_0027426	hsa_circ_0027427	hsa_circ_0027428	hsa_circ_0027429	hsa_circ_0027430	hsa_circ_0027431	hsa_circ_0027432	hsa_circ_0027433	hsa_circ_0027434	hsa_circ_0027435	hsa_circ_0027436	hsa_circ_0027437	hsa_circ_0027438	uc001ssf.4	uc001ssg.5	uc010ssq.3	uc010ssr.3
TC0900012212.hg.1	12.87	8.95	15.14	1.79e-09	1.97e-07	PLIN2	perilipin 2	Multiple_Complex	123	NM_001122	NR_038064	ENST00000276914	ENST00000380464	ENST00000380465	ENST00000464326	ENST00000472715	ENST00000475923	BC005127	OTTHUMT00000051829	OTTHUMT00000051830	OTTHUMT00000051831	OTTHUMT00000051832	OTTHUMT00000051835	OTTHUMT00000051836	CCDS6490.1	hsa_circ_0086452	hsa_circ_0086453	hsa_circ_0086454	hsa_circ_0086455	hsa_circ_0086456	hsa_circ_0086457	hsa_circ_0086458	uc003zno.4	uc064shh.1	uc064shj.1	uc064shk.1	uc064shl.1	uc064shm.1	NONHSAT130326
TC0100006865.hg.1	12.22	8.94	9.73	1.92e-09	2.1e-07	AGTRAP	angiotensin II receptor-associated protein	Multiple_Complex	57085	NM_001040194	NM_001040195	NM_001040196	NM_001040197	NM_020350	ENST00000314340	ENST00000376627	ENST00000376629	ENST00000376637	ENST00000400895	ENST00000452018	ENST00000471765	ENST00000476309	ENST00000476512	ENST00000491346	ENST00000494437	ENST00000510878	ENST00000513739	ENST00000514733	BC017328	OTTHUMT00000006335	OTTHUMT00000006336	OTTHUMT00000006337	OTTHUMT00000006338	OTTHUMT00000006339	OTTHUMT00000006340	OTTHUMT00000006341	OTTHUMT00000006342	OTTHUMT00000006343	OTTHUMT00000366954	OTTHUMT00000366955	OTTHUMT00000366956	OTTHUMT00000366957	OTTHUMT00000366958	AGTRAP.eAug10	CCDS136.1	CCDS30585.1	CCDS30586.1	CCDS41248.1	CCDS44056.1
TC0800010138.hg.1	10.49	7.51	7.89	1.97e-09	2.15e-07	RAB11FIP1	RAB11 family interacting protein 1 (class I)	Multiple_Complex	80223	NM_001002814	NM_025151	ENST00000287263	ENST00000330843	ENST00000522727	ENST00000522774	ENST00000523182	ENST00000524118	BC077720	OTTHUMT00000376815	OTTHUMT00000376816	OTTHUMT00000376818	OTTHUMT00000376819	OTTHUMT00000376820	OTTHUMT00000376822	CCDS34881.1	CCDS34882.1	hsa_circ_0001789	hsa_circ_0005630	hsa_circ_0083944	hsa_circ_0083945	hsa_circ_0083946	hsa_circ_0083947	RAB11FIP1.bAug10	RAB11FIP1.gAug10	RAB11FIP1.hAug10	uc003xkm.3	uc003xkn.3	uc064lyj.1	uc064lyk.1	uc064lyl.1	uc064lym.1	chr8_37727937_37735069	chr8_37734626_37735069
TC1700009123.hg.1	13.43	8.85	23.91	1.99e-09	2.15e-07	RNF213	ring finger protein 213	Multiple_Complex	57674	NM_001256071	NM_020954	ENST00000319921	ENST00000411702	ENST00000427003	ENST00000508628	ENST00000558116	ENST00000558488	ENST00000559070	ENST00000559603	ENST00000559864	ENST00000560083	ENST00000560694	ENST00000570776	ENST00000571908	ENST00000572622	ENST00000573038	ENST00000573548	ENST00000573919	ENST00000574060	ENST00000574909	ENST00000582970	BC036891	BC040341	OTTHUMT00000364861	OTTHUMT00000415454	OTTHUMT00000415455	OTTHUMT00000415456	OTTHUMT00000415457	OTTHUMT00000415458	OTTHUMT00000415459	OTTHUMT00000415460	OTTHUMT00000415461	OTTHUMT00000415462	OTTHUMT00000415463	OTTHUMT00000437836	OTTHUMT00000437837	OTTHUMT00000437839	OTTHUMT00000437840	OTTHUMT00000437950
TC0900009043.hg.1	11.54	6.15	42.12	2.05e-09	2.21e-07	GFI1B	growth factor independent 1B transcription repressor	Multiple_Complex	8328	NM_001135031	NM_004188	ENST00000339463	ENST00000372122	ENST00000372123	ENST00000631293	BC043371	OTTHUMT00000054809	OTTHUMT00000054810	OTTHUMT00000393840	OTTHUMT00000481765	CCDS48049.1	CCDS6957.1	uc004ccg.4	uc010mzy.4	uc064wsx.1	uc064wsy.1
TC0600011376.hg.1	12.39	9.53	7.26	2.09e-09	2.24e-07	PPP1R18	protein phosphatase 1, regulatory subunit 18	Multiple_Complex	170954	ENST00000274853	ENST00000399199	ENST00000467662	ENST00000488324	ENST00000615527	ENST00000615892	BC066644	OTTHUMT00000076498	OTTHUMT00000256741	OTTHUMT00000256742	OTTHUMT00000256743	OTTHUMT00000476239	uc003nrb.4	NM_001134870_7	NM_133471_3	CCDS43444.1	uc003nra.4	uc063mtm.1	uc063mtn.1	uc063mto.1	uc063mtp.1	NONHSAT108662	NONHSAT108663
TC1400008382.hg.1	11.99	6.48	45.74	2.23e-09	2.38e-07	TNFAIP2	tumor necrosis factor, alpha-induced protein 2	Multiple_Complex	7127	NM_006291	ENST00000333007	ENST00000558056	ENST00000559195	ENST00000559255	ENST00000559406	ENST00000560428	ENST00000560562	ENST00000560670	ENST00000560869	ENST00000561156	ENST00000561217	BC128449	OTTHUMT00000415672	OTTHUMT00000415673	OTTHUMT00000415674	OTTHUMT00000415675	OTTHUMT00000415676	OTTHUMT00000415677	OTTHUMT00000415678	OTTHUMT00000415679	OTTHUMT00000415680	OTTHUMT00000415681	uc001ymm.1	CCDS9979.1	hsa_circ_0033468	TNFAIP2.cAug10	TNFAIP2.dAug10	uc001yml.2	uc010tya.2	uc059fpa.1	uc059fpb.1	uc059fpc.1	uc059fpd.1	uc059fpe.1	uc059fpf.1	uc059fpg.1	uc059fph.1	NONHSAT040135	NONHSAT040137
TC1000007072.hg.1	10.2	6.92	9.73	2.29e-09	2.43e-07	APBB1IP	amyloid beta (A4) precursor protein-binding, family B, member 1 interacting protein	Multiple_Complex	54518	NM_019043	ENST00000356785	ENST00000376236	ENST00000493857	BC054516	OTTHUMT00000047268	OTTHUMT00000047269	OTTHUMT00000047270	CCDS31167.1	hsa_circ_0005382	hsa_circ_0006063	hsa_circ_0017997	uc001isr.4	uc001iss.4	uc057sin.1	uc057sio.1	ENST00000362863	chr10_26789747_26792203	chr10_26789747_26802589	chr10_26800675_26802589	NONHSAT011825	NONHSAT011827
TC1200006656.hg.1	8.7	11.68	-7.86	2.35e-09	2.48e-07	C12orf57; RNU7-1	chromosome 12 open reading frame 57; RNA, U7 small nuclear 1	Multiple_Complex	113246; 100147744	NM_001301834	NM_001301836	NM_001301837	NM_001301838	NM_138425	NR_023317	NR_126035	ENST00000229281	ENST00000458811	ENST00000537087	ENST00000538392	ENST00000540506	ENST00000542222	ENST00000544681	ENST00000545581	BC009925	OTTHUMT00000401954	OTTHUMT00000401955	OTTHUMT00000401956	OTTHUMT00000401957	OTTHUMT00000401958	OTTHUMT00000401959	OTTHUMT00000401960	CCDS8571.1	hsa_circ_0025291	hsa_circ_0025292	hsa_circ_0025293	uc001qrz.4	uc009zfj.4	uc031yrw.1	uc058knw.1	uc058knx.1	uc058knz.1	uc058koa.1	uc058kob.1	NONHSAT026188	NR_023317.1:1..63:ncRNA	U47924.1:155824..155887:ncRNA	U47924.1:155825..155887:rfam
TC0600014217.hg.1	14.41	10.53	14.73	2.39e-09	2.52e-07	SERPINB1	serpin peptidase inhibitor, clade B (ovalbumin), member 1	Multiple_Complex	1992	NM_030666	NR_073111	NR_073112	ENST00000380739	ENST00000460260	ENST00000468511	ENST00000476896	ENST00000490094	BC009015	OTTHUMT00000039635	OTTHUMT00000039636	OTTHUMT00000039637	OTTHUMT00000039638	OTTHUMT00000039639	CCDS4477.1	hsa_circ_0075459	hsa_circ_0075460	hsa_circ_0075461	hsa_circ_0075462	hsa_circ_0075463	hsa_circ_0075464	hsa_circ_0075465	uc003mub.5	uc063lky.1	uc063lkz.1	uc063lla.1	uc063llb.1	NONHSAT106762	NONHSAT106767	NONHSAT106773	NONHSAT106780	NONHSAT106783	NONHSAT106784	NONHSAT106789	NONHSAT106790
TC0700013356.hg.1	4.5	8.05	-11.67	2.57e-09	2.68e-07	EPDR1	ependymin related 1	Coding	54749	NM_001242946	NM_001242948	NM_017549	ENST00000199448	ENST00000423717	ENST00000425345	BC018299	OTTHUMT00000220037	OTTHUMT00000338085	OTTHUMT00000367759	CCDS5454.2	CCDS59051.1	CCDS59052.1	GPR141andTXNDC3andEPDR1.dAug10	GPR141andTXNDC3andEPDR1.hAug10	uc003tfp.5	uc003tfq.4	uc010kxh.4
TC1200011770.hg.1	6.6	10.75	-17.77	2.64e-09	2.73e-07	ALDH1L2	aldehyde dehydrogenase 1 family, member L2	Multiple_Complex	160428	NM_001034173	NR_027752	ENST00000258494	ENST00000548418	ENST00000549335	ENST00000552270	ENST00000552427	BC103934	BC103935	OTTHUMT00000406097	OTTHUMT00000406098	OTTHUMT00000406099	OTTHUMT00000406100	OTTHUMT00000406101	CCDS31891.1	hsa_circ_0027972	hsa_circ_0027973	hsa_circ_0027974	hsa_circ_0027975	hsa_circ_0027976	hsa_circ_0027977	uc001tlc.4	uc058spf.1	uc058spg.1	uc058sph.1	uc058spi.1
TC1000010758.hg.1	7.07	10.63	-11.81	2.64e-09	2.73e-07	RTKN2	rhotekin 2	Coding	219790	NM_001282941	NM_145307	ENST00000315289	ENST00000373789	ENST00000395260	OTTHUMT00000048235	OTTHUMT00000091618	OTTHUMT00000268573	uc009xpf.1	BC160167	CCDS7263.1	CCDS73140.1	RTKN2.dAug10	uc001jlw.5	uc001jlx.4
TC2000009646.hg.1	13.35	9.77	12.01	2.68e-09	2.77e-07	CTSZ	cathepsin Z	Multiple_Complex	1522	NM_001336	ENST00000217131	ENST00000472025	ENST00000488395	ENST00000503833	BC042168	OTTHUMT00000079899	OTTHUMT00000079900	OTTHUMT00000079901	OTTHUMT00000439289	CCDS13474.1	hsa_circ_0061008	hsa_circ_0061009	hsa_circ_0061010	hsa_circ_0061011	uc002yai.3	uc061yeb.1	uc061yec.1	uc061yed.1	NONHSAT080610
TC0100012787.hg.1	13.86	8.85	32.23	2.73e-09	2.8e-07	SLC2A5	solute carrier family 2 (facilitated glucose/fructose transporter), member 5	Multiple_Complex	6518	NM_001135585	NM_003039	ENST00000377414	ENST00000377424	ENST00000464985	ENST00000473209	ENST00000474145	ENST00000479813	ENST00000484798	ENST00000486632	ENST00000487492	ENST00000487835	BC001692	BC001820	OTTHUMT00000004932	OTTHUMT00000004933	OTTHUMT00000004934	OTTHUMT00000004936	OTTHUMT00000004937	OTTHUMT00000004938	OTTHUMT00000004939	OTTHUMT00000004940	OTTHUMT00000004941	OTTHUMT00000004942	CCDS44054.1	CCDS99.1	hsa_circ_0009638	uc001apo.4	uc001app.5	uc057cac.1	uc057cad.1	uc057cae.1	uc057caf.1	uc057cag.1	uc057cah.1	uc057cai.1	uc057caj.1	NONHSAT000778	NONHSAT000780	NONHSAT000781
TC1200010794.hg.1	8.81	4.17	24.98	2.76e-09	2.82e-07	ITGB7	integrin beta 7	Multiple_Complex	3695	NM_000889	NR_104181	ENST00000267082	ENST00000422257	ENST00000542497	ENST00000548269	ENST00000548706	ENST00000549086	ENST00000549196	ENST00000549462	ENST00000550743	ENST00000551319	ENST00000551887	ENST00000552935	ENST00000552972	ENST00000589179	BC015916	OTTHUMT00000405819	OTTHUMT00000405820	OTTHUMT00000405821	OTTHUMT00000405822	OTTHUMT00000405823	OTTHUMT00000405824	OTTHUMT00000405825	OTTHUMT00000405826	OTTHUMT00000405827	OTTHUMT00000405828	OTTHUMT00000405830	OTTHUMT00000405831	OTTHUMT00000405832	OTTHUMT00000459847	CCDS8849.1	hsa_circ_0026566	hsa_circ_0026567	hsa_circ_0026568	hsa_circ_0026569	hsa_circ_0026570	hsa_circ_0026571	hsa_circ_0026572	hsa_circ_0026573
TC1300008760.hg.1	11.41	4.74	101.98	2.82e-09	2.87e-07	EPSTI1	epithelial stromal interaction 1 (breast)	Multiple_Complex	94240	NM_001002264	NM_033255	ENST00000313624	ENST00000313640	ENST00000398762	ENST00000476830	ENST00000535677	ENST00000536042	ENST00000537828	ENST00000538562	ENST00000540470	ENST00000542706	BC023660	OTTHUMT00000044711	OTTHUMT00000044712	OTTHUMT00000276154	OTTHUMT00000400320	OTTHUMT00000400321	OTTHUMT00000400322	OTTHUMT00000400323	OTTHUMT00000400324	OTTHUMT00000400325	OTTHUMT00000400326	CCDS31964.1	CCDS9387.1	EPSTI1.lAug10	hsa_circ_0000479	hsa_circ_0030145	uc001uyw.3	uc001uyx.3	uc058wrb.1	uc058wrc.1	uc058wrd.1	uc058wre.1	uc058wrf.1	uc058wrg.1	uc058wrh.1	uc058wri.1	chr13_43528083_43544806	NONHSAT033444
TC1000011948.hg.1	13.5	10.86	6.26	3.08e-09	3.11e-07	PDZD8	PDZ domain containing 8	Multiple_Complex	118987	NM_173791	ENST00000334464	ENST00000482496	ENST00000489302	ENST00000489491	BC028375	OTTHUMT00000050565	OTTHUMT00000050566	OTTHUMT00000050567	OTTHUMT00000050568	CCDS7600.1	hsa_circ_0009114	hsa_circ_0020123	hsa_circ_0020124	PDZD8.bAug10	uc001lde.2	uc057wfj.1	uc057wfk.1	uc057wfl.1	NONHSAT016517	NONHSAT016518
TC0500013216.hg.1	9.2	3.07	69.88	3.16e-09	3.18e-07	ARL14EPL	ADP-ribosylation factor like GTPase 14 effector protein like	Multiple_Complex	644100	NM_001195581	ENST00000601302	CCDS59490.1	uc021yct.2	lnc-COMMD10-1:1	OTTHUMT00000463306	TCONS_l2_00023511
TC0100009866.hg.1	12.63	8.17	21.97	3.21e-09	3.21e-07	FCGR1A	Fc fragment of IgG, high affinity Ia, receptor (CD64)	Multiple_Complex	2209	NM_000566	ENST00000369168	ENST00000444948	ENST00000489479	ENST00000489704	BC032634	BC152383	OTTHUMT00000033446	OTTHUMT00000033449	OTTHUMT00000095777	OTTHUMT00000095779	CCDS933.1	FCGR1A.jAug10	uc001esp.5	uc057klg.1	uc057klh.1	uc057klk.1	NONHSAT006247	NONHSAT006250
TC0400009221.hg.1	14.47	11.78	6.44	3.22e-09	3.21e-07	MSMO1	methylsterol monooxygenase 1	Multiple_Complex	6307	NM_001017369	NM_006745	ENST00000261507	ENST00000393766	ENST00000504317	ENST00000505270	ENST00000507013	BC010653	BC107879	OTTHUMT00000363880	OTTHUMT00000363881	OTTHUMT00000363882	OTTHUMT00000363883	OTTHUMT00000363884	CCDS3809.1	CCDS43280.1	hsa_circ_0071389	hsa_circ_0071390	uc003ire.4	uc003irf.4	uc010irb.4	uc063atu.1	uc063atv.1
TC0900008587.hg.1	10.76	7.94	7.06	3.36e-09	3.34e-07	TLR4	toll-like receptor 4	Multiple_Complex	7099	NM_003266	NM_138554	NM_138557	ENST00000355622	ENST00000394487	ENST00000472304	ENST00000490685	BC117422	OTTHUMT00000055549	OTTHUMT00000055550	OTTHUMT00000055551	OTTHUMT00000055552	CCDS6818.1	uc004bjz.5	uc004bka.5	uc064vht.1	uc064vhv.1	NONHSAT134466
TC0400008091.hg.1	12.95	4.52	344.56	3.53e-09	3.49e-07	SPP1	secreted phosphoprotein 1	Multiple_Complex	6696	NM_000582	NM_001040058	NM_001040060	NM_001251829	NM_001251830	ENST00000237623	ENST00000360804	ENST00000395080	ENST00000504310	ENST00000505146	ENST00000508002	ENST00000508233	ENST00000509334	ENST00000509659	ENST00000513981	ENST00000614857	BC007016	BC017387	BC022844	BC093033	OTTHUMT00000253048	OTTHUMT00000253049	OTTHUMT00000361324	OTTHUMT00000361325	OTTHUMT00000361327	OTTHUMT00000361328	OTTHUMT00000361329	OTTHUMT00000361330	OTTHUMT00000361331	OTTHUMT00000361332	CCDS34027.1	CCDS3626.1	CCDS43250.1	SPP1.aAug10	uc003hra.4	uc003hrb.4	uc003hrc.4	uc062ybt.1	uc062ybu.1	uc062ybv.1
TC0600012827.hg.1	3.53	6.96	-10.76	3.76e-09	3.7e-07	WASF1	WAS protein family, member 1	Coding	8936	NM_001024934	NM_001024935	NM_001024936	NM_003931	ENST00000265601	ENST00000359451	ENST00000368938	ENST00000392586	ENST00000392587	ENST00000392588	ENST00000392589	ENST00000419252	ENST00000444391	ENST00000447287	BC044591	OTTHUMT00000041783	OTTHUMT00000041784	OTTHUMT00000041785	OTTHUMT00000041786	OTTHUMT00000041787	OTTHUMT00000041788	OTTHUMT00000041789	uc003ptv.1	uc003ptw.1	uc003ptx.1	CCDS5080.1	uc003pty.2	uc063qor.1	uc063qos.1	uc063qot.1	uc063qou.1	uc063qov.1	uc063qow.1
TC1100010996.hg.1	9.84	4.41	42.88	3.88e-09	3.8e-07	MS4A6A	membrane-spanning 4-domains, subfamily A, member 6A	Multiple_Complex	64231	NM_001247999	NM_022349	NM_152851	NM_152852	ENST00000412309	ENST00000420732	ENST00000426738	ENST00000525549	ENST00000526677	ENST00000526697	ENST00000527254	ENST00000528851	ENST00000528925	ENST00000529054	ENST00000529906	ENST00000530179	ENST00000530839	ENST00000531531	ENST00000531914	ENST00000532169	ENST00000533023	ENST00000533409	ENST00000533660	ENST00000533989	ENST00000534596	BC022854	BC108728	OTTHUMT00000393846	OTTHUMT00000393847	OTTHUMT00000393848	OTTHUMT00000394270	OTTHUMT00000394271	OTTHUMT00000394272	OTTHUMT00000394273	OTTHUMT00000394274	OTTHUMT00000394275	OTTHUMT00000394276	OTTHUMT00000394277	OTTHUMT00000394278	OTTHUMT00000394279
TC0X00011211.hg.1	13.33	10.33	8.01	3.91e-09	3.81e-07	G6PD	glucose-6-phosphate dehydrogenase	Multiple_Complex	2539	NM_000402	NM_001042351	ENST00000369620	ENST00000393562	ENST00000393564	ENST00000433845	ENST00000439227	ENST00000440967	ENST00000488434	ENST00000489497	ENST00000490651	ENST00000497281	ENST00000621232	BC000337	OTTHUMT00000061165	OTTHUMT00000061166	OTTHUMT00000061167	OTTHUMT00000061168	OTTHUMT00000061169	OTTHUMT00000061170	OTTHUMT00000061171	OTTHUMT00000061172	OTTHUMT00000061173	OTTHUMT00000316149	CCDS14756.2	CCDS44023.1	G6PD.eAug10	G6PD.hAug10	G6PD.iAug10	hsa_circ_0092101	hsa_circ_0092102	hsa_circ_0092103	hsa_circ_0092104	hsa_circ_0092105	hsa_circ_0092106	hsa_circ_0092107	hsa_circ_0092108	hsa_circ_0092109	hsa_circ_0092110	hsa_circ_0092111
TC1200006721.hg.1	7.93	5.26	6.35	3.93e-09	3.82e-07	CLEC4D	C-type lectin domain family 4, member D	Coding	338339	NM_080387	ENST00000299665	ENST00000382064	BC032313	OTTHUMT00000400564	OTTHUMT00000400565	CCDS8593.1	uc001qun.4	uc058kwo.1
TC1900007001.hg.1	14.84	11.74	8.62	4e-09	3.87e-07	C19orf38	chromosome 19 open reading frame 38	Multiple_Complex	255809	NM_001136482	ENST00000397820	ENST00000587494	ENST00000592854	BC157863	OTTHUMT00000452621	OTTHUMT00000452622	OTTHUMT00000452623	CCDS45970.1	uc010dxm.2	uc060tmt.1	uc060tmu.1
TC0500009852.hg.1	3.41	6.49	-8.45	4.03e-09	3.88e-07	TERT	telomerase reverse transcriptase	Multiple_Complex	7015	NM_001193376	NM_198253	ENST00000310581	ENST00000334602	ENST00000460137	ENST00000484238	ENST00000503656	ENST00000508104	ENST00000522877	BC172541	CCDS3861.2	CCDS54831.1	hsa_circ_0071702	hsa_circ_0071703	hsa_circ_0071704	hsa_circ_0071705	TERT.aAug10	TERT.dAug10	TERT.gAug10	uc003jcb.2	uc003jcc.2	uc063byw.1	uc063byx.1	uc063byy.1	uc063byz.1	uc063bza.1	OTTHUMT00000206729	OTTHUMT00000309065	OTTHUMT00000366438	OTTHUMT00000366439	OTTHUMT00000366440	OTTHUMT00000369479	OTTHUMT00000374736
TC1200007594.hg.1	4.75	10.35	-48.73	4.07e-09	3.9e-07	ASIC1	acid sensing ion channel 1	Multiple_Complex	41	NM_001095	NM_001256830	NM_020039	NR_046389	ENST00000228468	ENST00000447966	ENST00000453327	ENST00000548350	ENST00000549792	ENST00000550558	ENST00000551199	ENST00000552438	ENST00000552633	BC133707	OTTHUMT00000406003	OTTHUMT00000406004	OTTHUMT00000406005	OTTHUMT00000406006	OTTHUMT00000406007	OTTHUMT00000406008	OTTHUMT00000407189	OTTHUMT00000407190	OTTHUMT00000407191	ACCN2.cAug10	CCDS44876.1	CCDS58228.1	CCDS8796.1	hsa_circ_0026202	hsa_circ_0026203	uc001rvv.5	uc001rvw.5	uc021qxr.3	uc058nve.1	uc058nvf.1	uc058nvg.1	uc058nvh.1	uc058nvi.1	uc058nvj.1	NONHSAT028168
TC0700012849.hg.1	11.85	5.9	61.85	4.19e-09	3.99e-07	CLEC5A	C-type lectin domain family 5, member A	Multiple_Complex	23601	NM_001301167	NM_013252	ENST00000418498	ENST00000438351	ENST00000439991	ENST00000470595	ENST00000481301	ENST00000546910	ENST00000551012	BC093714	BC112099	BC113098	BC113099	OTTHUMT00000347756	OTTHUMT00000347757	OTTHUMT00000347758	OTTHUMT00000347759	OTTHUMT00000347760	OTTHUMT00000347761	OTTHUMT00000347762	uc003vwv.1	CCDS5870.1	CCDS75670.1	CLEC5A.bAug10	CLEC5A.dAug10	CLEC5A.fAug10	CLEC5A.gAug10	CLEC5A.iAug10	uc010lnq.2	uc064iru.1	uc064irv.1	uc064irw.1	uc064irx.1	uc064iry.1	NONHSAT123760	NONHSAT123761
TC0300010943.hg.1	11.34	7.08	19.23	4.29e-09	4.07e-07	CCR1	chemokine (C-C motif) receptor 1	Coding	1230	NM_001295	ENST00000296140	BC051306	BC064991	OTTHUMT00000257325	CCDS2737.1	uc003cph.2
TC0200014719.hg.1	11.26	8.17	8.56	4.32e-09	4.09e-07	BAZ2B	bromodomain adjacent to zinc finger domain 2B	Multiple_Complex	29994	NM_001289975	NM_013450	ENST00000294905	ENST00000343439	ENST00000392782	ENST00000392783	ENST00000426648	ENST00000437839	ENST00000441143	ENST00000467184	ENST00000472953	ENST00000474437	ENST00000482501	ENST00000482503	ENST00000483316	ENST00000485917	ENST00000541068	ENST00000548440	ENST00000551504	ENST00000552327	OTTHUMT00000255037	OTTHUMT00000255038	OTTHUMT00000333332	OTTHUMT00000333333	OTTHUMT00000333334	OTTHUMT00000333335	OTTHUMT00000333627	OTTHUMT00000333628	OTTHUMT00000333629	OTTHUMT00000333630	OTTHUMT00000333632	OTTHUMT00000333633	OTTHUMT00000333684	OTTHUMT00000406841	OTTHUMT00000406842	OTTHUMT00000406969	OTTHUMT00000406970	BAZ2B.viAug10	CCDS2209.2	CCDS74594.1
TC0100013757.hg.1	12.4	9.37	8.17	4.39e-09	4.13e-07	MTF1	metal-regulatory transcription factor 1	Multiple_Complex	4520	NM_005955	ENST00000373036	ENST00000468190	BC014454	OTTHUMT00000012984	OTTHUMT00000012985	uc001cce.1	CCDS30676.1	hsa_circ_0011720	hsa_circ_0011721	hsa_circ_0011722	hsa_circ_0011723	hsa_circ_0011724	uc057exw.1	chr1_38300748_38301416	chr1_38300748_38305830	NONHSAT002470
TC0100012734.hg.1	8.78	3.96	28.28	4.51e-09	4.22e-07	TNFRSF9	tumor necrosis factor receptor superfamily, member 9	Coding	3604	NM_001561	ENST00000377507	ENST00000474475	ENST00000492571	ENST00000615230	BC006196	OTTHUMT00000003622	OTTHUMT00000003623	OTTHUMT00000083600	CCDS92.1	TNFRSF9.cAug10	uc001aot.4	uc057bxz.1	uc057bya.1	uc057byb.1
TC0400007556.hg.1	9.16	12.33	-8.98	4.59e-09	4.28e-07	SRD5A3	steroid 5 alpha-reductase 3	Multiple_Complex	79644	NM_024592	ENST00000264228	ENST00000505210	ENST00000514398	BC002480	OTTHUMT00000250644	OTTHUMT00000361583	OTTHUMT00000361584	CCDS3498.1	hsa_circ_0004754	hsa_circ_0069772	uc003hau.4	uc062wrr.1	uc062wrs.1
TC1500010725.hg.1	10.5	6	22.62	4.75e-09	4.4e-07	CAPN3	calpain 3	Multiple_Complex	825	NM_000070	NM_024344	NM_173087	NM_173088	NM_173089	NM_173090	ENST00000318023	ENST00000337571	ENST00000349748	ENST00000356316	ENST00000357568	ENST00000397163	ENST00000397200	ENST00000397204	ENST00000466222	ENST00000561817	ENST00000562199	ENST00000564503	ENST00000565173	ENST00000565274	ENST00000565559	ENST00000567071	ENST00000567817	ENST00000568153	ENST00000569136	ENST00000569827	BC146649	BC146672	OTTHUMT00000253102	OTTHUMT00000253103	OTTHUMT00000257740	OTTHUMT00000421074	OTTHUMT00000421075	OTTHUMT00000421076	OTTHUMT00000421077	OTTHUMT00000421078	OTTHUMT00000421079	OTTHUMT00000421080	OTTHUMT00000421081	OTTHUMT00000421082
TC2200008036.hg.1	12.63	8.36	19.25	4.76e-09	4.4e-07	USP41	ubiquitin specific peptidase 41	Multiple_Complex	373856	OTTHUMT00000075837	OTTHUMT00000319621	OTTHUMT00000322200	uc011ahp.2	uc062bsf.1	uc062bsg.1	uc062bsh.1	USP41.bAug10	ENST00000292729	ENST00000454608	ENST00000470202	ENST00000486536	hsa_circ_0062314
TC2100008285.hg.1	4.92	9.1	-18.14	4.83e-09	4.45e-07	CBS	cystathionine-beta-synthase	Multiple_Complex	875	NM_001178008	ENST00000352178	ENST00000359624	ENST00000398158	ENST00000398165	ENST00000430013	ENST00000441030	ENST00000451248	ENST00000458223	ENST00000461686	ENST00000462349	ENST00000465732	ENST00000470912	ENST00000478709	ENST00000486098	ENST00000488526	ENST00000491776	ENST00000496485	OTTHUMT00000195523	OTTHUMT00000195524	OTTHUMT00000195525	OTTHUMT00000195526	OTTHUMT00000195527	OTTHUMT00000195528	OTTHUMT00000195529	OTTHUMT00000195530	OTTHUMT00000195531	OTTHUMT00000195532	OTTHUMT00000195533	OTTHUMT00000195534	OTTHUMT00000195535	OTTHUMT00000195536	OTTHUMT00000195537	OTTHUMT00000195538	OTTHUMT00000195539	uc002zcw.3	NM_000071_2	NM_001178009_2	BC000440_2	BC007257_2
TC0700013538.hg.1	14.58	10.13	21.78	5.02e-09	4.6e-07	TRGJ1; TRGC2; TRGJ2; TRGV9; TRGC1; TRGJP; TRGJP2	T cell receptor gamma joining 1; T cell receptor gamma constant 2; T cell receptor gamma joining 2; T cell receptor gamma variable 9; T cell receptor gamma constant 1; T cell receptor gamma joining P; T cell receptor gamma joining P2	Multiple_Complex	6968; 6967; 6969; 6983; 6966; 6970; 6972	OTTHUMT00000338820	OTTHUMT00000338821	OTTHUMT00000338823	OTTHUMT00000338824	OTTHUMT00000338825	OTTHUMT00000338826	OTTHUMT00000338828	NM_001003799	NM_001003806	ENST00000443402	ENST00000610889	ENST00000619762	BC105589	hsa_circ_0001697	uc064cxi.1	uc064cxl.1	uc064cxm.1	uc064cxn.1	uc064cxo.1	uc064cxq.1	uc064cxr.1	uc064cxs.1	uc064cxv.1	ENST00000390333	ENST00000390334	ENST00000390337	ENST00000390338	ENST00000436911	ENST00000444775	hsa_circ_0079899	NONHSAT120160	NONHSAT120161	NONHSAT120162	NONHSAT120163	NONHSAT120164	NONHSAT120165	NONHSAT120166	NONHSAT120167	NONHSAT120168	NONHSAT120169
TC1900008329.hg.1	10.88	8.01	7.29	5.18e-09	4.71e-07	VASP	vasodilator-stimulated phosphoprotein	Multiple_Complex	7408	NM_003370	ENST00000245932	ENST00000586014	ENST00000586619	ENST00000587444	ENST00000588273	ENST00000588463	ENST00000588482	ENST00000589627	ENST00000590459	ENST00000590603	ENST00000592139	BC026019	BC038224	OTTHUMT00000459588	OTTHUMT00000459589	OTTHUMT00000459590	OTTHUMT00000459591	OTTHUMT00000459593	OTTHUMT00000459594	OTTHUMT00000459595	OTTHUMT00000459596	OTTHUMT00000459597	OTTHUMT00000459598	OTTHUMT00000459599	CCDS33051.1	hsa_circ_0000942	hsa_circ_0004786	hsa_circ_0051504	hsa_circ_0051505	hsa_circ_0051506	hsa_circ_0051507	hsa_circ_0051508	hsa_circ_0051509	hsa_circ_0051510	uc002pcg.4	uc060zzo.1	uc060zzp.1	uc060zzq.1	uc060zzr.1
TC1900008166.hg.1	11.72	7.73	15.88	5.18e-09	4.71e-07	CD79A	CD79a molecule, immunoglobulin-associated alpha	Multiple_Complex	973	NM_001783	NM_021601	ENST00000221972	ENST00000444740	ENST00000597454	BC113731	BC113733	uc002orv.3	CCDS12589.1	CCDS46088.1	hsa_circ_0051248	hsa_circ_0051249	uc002oru.4	uc060zdj.1	OTTHUMT00000463058	OTTHUMT00000463059	OTTHUMT00000463060
TC0800007738.hg.1	14.53	11.98	5.87	5.28e-09	4.77e-07	SDCBP	syndecan binding protein	Multiple_Complex	6386	NM_001007067	NM_001007068	NM_001007069	NM_001007070	NM_005625	ENST00000260130	ENST00000413219	ENST00000424270	ENST00000447182	ENST00000447267	ENST00000519115	ENST00000520168	ENST00000520228	ENST00000522243	ENST00000522843	ENST00000523441	ENST00000523483	ENST00000630925	BC113674	BC113676	BC143915	BC143916	OTTHUMT00000378192	OTTHUMT00000378193	OTTHUMT00000378194	OTTHUMT00000378195	OTTHUMT00000378196	OTTHUMT00000378197	OTTHUMT00000378198	OTTHUMT00000378200	OTTHUMT00000378201	OTTHUMT00000378202	OTTHUMT00000378203	OTTHUMT00000380055	uc003xtn.3	CCDS47862.1	CCDS47863.1	CCDS6172.1	hsa_circ_0003822	hsa_circ_0084566
TC1500008245.hg.1	13.42	10.57	7.22	5.4e-09	4.86e-07	ABHD2	abhydrolase domain containing 2	Multiple_Complex	11057	NM_007011	NM_152924	ENST00000352732	ENST00000355100	ENST00000562073	ENST00000562254	ENST00000564876	ENST00000565066	ENST00000565825	ENST00000565973	ENST00000568308	ENST00000569411	ENST00000569550	BC019248	BC090052	OTTHUMT00000309074	OTTHUMT00000421124	OTTHUMT00000421125	OTTHUMT00000421126	OTTHUMT00000421127	OTTHUMT00000421128	OTTHUMT00000421130	OTTHUMT00000421131	OTTHUMT00000421132	OTTHUMT00000421133	uc002bnk.2	ABHD2.aAug10	ABHD2.bAug10	ABHD2.lAug10	CCDS10348.1	hsa_circ_0003679	hsa_circ_0007099	hsa_circ_0036677	hsa_circ_0036678	hsa_circ_0036679	hsa_circ_0036680	hsa_circ_0036681	hsa_circ_0036682	hsa_circ_0036683	hsa_circ_0036684
TC0100011417.hg.1	10.62	5.8	28.27	5.45e-09	4.89e-07	CR1L	complement component (3b/4b) receptor 1-like	Multiple_Complex	1379	NM_175710	ENST00000294997	ENST00000430248	ENST00000508064	ENST00000530905	ENST00000531844	OTTHUMT00000088509	OTTHUMT00000088510	OTTHUMT00000390246	OTTHUMT00000390247	OTTHUMT00000390248	BC160171	CCDS44310.1	hsa_circ_0016297	hsa_circ_0016298	hsa_circ_0016299	hsa_circ_0016300	uc001hga.5	uc057pac.1	uc057pad.1	uc057pae.1	uc057paf.1	ENST00000441364	NONHSAT009137	OTTHUMT00000088511
TC2200007214.hg.1	10.26	7.43	7.1	5.73e-09	5.12e-07	APOL6	apolipoprotein L, 6	Multiple_Complex	80830	NM_030641	ENST00000409652	BC038950	BC047864	OTTHUMT00000319081	CCDS13919.1	hsa_circ_0063051	hsa_circ_0063052	hsa_circ_0063053	hsa_circ_0063054	hsa_circ_0063055	uc003aoe.4	NONHSAT085068
TC1100013057.hg.1	13.94	10.28	12.7	5.77e-09	5.12e-07	TCIRG1	T-cell, immune regulator 1, ATPase, H+ transporting, lysosomal V0 subunit A3	Multiple_Complex	10312	NM_006019	NM_006053	ENST00000265686	ENST00000524598	ENST00000524870	ENST00000525516	ENST00000525724	ENST00000527530	ENST00000528981	ENST00000529364	ENST00000529657	ENST00000530063	ENST00000530449	ENST00000530802	ENST00000532635	ENST00000533005	ENST00000533947	ENST00000534673	BC018133	BC032465	OTTHUMT00000394305	OTTHUMT00000394306	OTTHUMT00000394307	OTTHUMT00000394308	OTTHUMT00000394309	OTTHUMT00000394310	OTTHUMT00000394311	OTTHUMT00000394312	OTTHUMT00000394313	OTTHUMT00000394314	OTTHUMT00000394315	OTTHUMT00000394340	OTTHUMT00000394341	OTTHUMT00000394353	OTTHUMT00000394447	OTTHUMT00000394448	CCDS53670.1	CCDS8177.1	hsa_circ_0023144	hsa_circ_0023145
TC1000012270.hg.1	6.1	10.12	-16.27	5.79e-09	5.12e-07	EBF3	early B-cell factor 3	Multiple_Complex	253738	NM_001005463	ENST00000355311	ENST00000368648	ENST00000440978	BC126130	BC130479	OTTHUMT00000051015	OTTHUMT00000051016	OTTHUMT00000051018	CCDS31314.1	EBF3.bAug10	hsa_circ_0020496	uc001lki.3	uc057wvu.1	uc057wvw.1
TC0600011773.hg.1	11.69	6.08	49.03	5.8e-09	5.12e-07	TREML2	triggering receptor expressed on myeloid cells-like 2	Coding	79865	NM_024807	ENST00000483722	BC125078	BC125079	OTTHUMT00000043756	CCDS4853.2	uc010jxm.3
TC0100009621.hg.1	8.66	12.32	-12.66	5.93e-09	5.21e-07	PHGDH	phosphoglycerate dehydrogenase	Multiple_Complex	26227	NM_006623	ENST00000369407	ENST00000369409	ENST00000462324	ENST00000469443	ENST00000482968	ENST00000493622	ENST00000496756	BC000303	BC001349	BC011262	OTTHUMT00000033464	OTTHUMT00000033465	OTTHUMT00000033466	OTTHUMT00000033467	OTTHUMT00000033468	OTTHUMT00000036399	OTTHUMT00000095702	CCDS904.1	hsa_circ_0013766	hsa_circ_0013767	hsa_circ_0013768	hsa_circ_0013769	hsa_circ_0013770	hsa_circ_0013771	hsa_circ_0013772	PHGDH.jAug10	uc001ehz.4	uc001eib.4	uc057jvr.1	uc057jvs.1	uc057jvt.1	uc057jvu.1	uc057jvv.1	NONHSAT005573
TC1100013022.hg.1	14.9	11.96	7.69	5.96e-09	5.22e-07	FADS2	fatty acid desaturase 2	Multiple_Complex	9415	NM_001281501	NM_001281502	NM_004265	ENST00000257261	ENST00000278840	ENST00000355484	ENST00000517312	ENST00000517839	ENST00000518606	ENST00000520145	ENST00000521571	ENST00000521849	ENST00000522056	ENST00000522359	ENST00000522639	ENST00000523235	ENST00000543584	BC009011	OTTHUMT00000375581	OTTHUMT00000375582	OTTHUMT00000375583	OTTHUMT00000375584	OTTHUMT00000375585	OTTHUMT00000375586	OTTHUMT00000375587	OTTHUMT00000375588	OTTHUMT00000375589	OTTHUMT00000375590	OTTHUMT00000375592	OTTHUMT00000398530	OTTHUMT00000398531	OTTHUMT00000398532	CCDS60807.1	CCDS60808.1	CCDS8012.1	FEN1andFADS2.dAug10	hsa_circ_0000313	hsa_circ_0022382	hsa_circ_0022383	hsa_circ_0022384
TC0900009685.hg.1	14.79	11.92	7.26	6.25e-09	5.45e-07	HACD4	3-hydroxyacyl-CoA dehydratase 4	Multiple_Complex	401494	NM_001010915	ENST00000488436	ENST00000495827	BC114215	CCDS43791.1	uc010miq.3	uc064sjg.1	NONHSAT130368	OTTHUMT00000055434	OTTHUMT00000055435
TC0300011801.hg.1	8.26	10.99	-6.65	6.28e-09	5.45e-07	MINA	MYC induced nuclear antigen	Multiple_Complex	84864	NM_001042533	NM_001261829	NM_032778	NM_153182	ENST00000333396	ENST00000360258	ENST00000394198	ENST00000503097	ENST00000503517	ENST00000506099	ENST00000506682	ENST00000507612	ENST00000514314	BC014928	OTTHUMT00000359243	OTTHUMT00000359244	OTTHUMT00000359245	OTTHUMT00000359247	OTTHUMT00000359248	OTTHUMT00000359257	OTTHUMT00000359258	OTTHUMT00000359259	OTTHUMT00000359260	CCDS2929.1	CCDS43114.1	hsa_circ_0066605	uc003drz.3	uc003dsa.3	uc003dsb.2	uc062luo.1	uc062lup.1	uc062luq.1	uc062lur.1	uc062lus.1	uc062lut.1
TC0400009818.hg.1	14.96	12.23	6.62	6.36e-09	5.5e-07	LRPAP1	LDL receptor related protein associated protein 1	Multiple_Complex	4043	NM_002337	NR_110005	ENST00000296325	ENST00000500728	ENST00000509198	ENST00000515119	BC105074	BC112067	OTTHUMT00000206659	OTTHUMT00000357913	OTTHUMT00000357914	OTTHUMT00000357915	CCDS3371.1	ENST00000564650.1	OTTHUMT00000431426	uc003ghh.5	uc032tax.2	uc062uvf.1	uc062uvg.1	uc062uvh.1	ENST00000564650	HG496681.1:1..861:ncRNA	lnc-NOP14-3:1	NONHSAT094875	NONHSAT094876	NONHSAT094877	NONHSAT094878	NONHSAT094882	TCONS_00009011
TC1100012126.hg.1	7.97	3.37	24.3	6.49e-09	5.59e-07	MMP8	matrix metallopeptidase 8	Coding	4317	NM_001304441	NM_001304442	NM_002424	ENST00000236826	ENST00000438475	ENST00000528662	ENST00000531168	ENST00000532799	ENST00000533258	BC074988	BC074989	OTTHUMT00000395223	OTTHUMT00000395224	OTTHUMT00000395225	OTTHUMT00000395227	OTTHUMT00000395228	OTTHUMT00000395229	uc001phe.2	CCDS8320.1	uc058gvy.1	uc058gvz.1	uc058gwa.1	uc058gwb.1	uc058gwc.1
TC0600012123.hg.1	5.12	8.55	-10.8	6.62e-09	5.68e-07	DST	dystonin	Multiple_Complex	667	NM_001144769	NM_001144770	NM_001723	NM_015548	NM_183380	ENST00000244364	ENST00000312431	ENST00000340834	ENST00000361203	ENST00000370754	ENST00000370765	ENST00000370788	ENST00000421834	ENST00000439203	ENST00000449297	ENST00000459869	ENST00000466429	ENST00000482156	ENST00000487754	ENST00000492944	ENST00000517840	ENST00000517937	ENST00000518398	ENST00000518464	ENST00000518828	ENST00000518935	ENST00000520144	ENST00000520645	ENST00000521104	ENST00000521821	ENST00000522360	ENST00000522538	ENST00000523292	ENST00000523597	ENST00000523817	ENST00000523943	ENST00000523967	ENST00000524186	ENST00000524216	ENST00000524302
TC0200016611.hg.1	8.77	5.41	10.25	6.87e-09	5.87e-07	GPR35	G protein-coupled receptor 35	Multiple_Complex	2859	NM_001195381	NM_001195382	NM_005301	ENST00000319838	ENST00000403859	ENST00000407714	ENST00000430267	ENST00000438013	BC117453	BC117455	OTTHUMT00000257189	OTTHUMT00000325631	OTTHUMT00000325632	OTTHUMT00000325633	CCDS2541.1	CCDS56174.1	hsa_circ_0058958	hsa_circ_0058959	uc002vzs.4	uc021vze.2	uc061ujc.1	uc061ujd.1	uc061uje.1
TC0300007067.hg.1	13.4	8.91	22.4	6.92e-09	5.89e-07	MYD88	myeloid differentiation primary response 88	Multiple_Complex	4615	NM_001172566	NM_001172567	NM_001172568	NM_001172569	NM_002468	ENST00000396334	ENST00000416282	ENST00000417037	ENST00000421516	ENST00000424893	ENST00000443433	ENST00000460295	ENST00000463956	ENST00000481122	ENST00000484513	ENST00000495303	BC013589	OTTHUMT00000253743	OTTHUMT00000341515	OTTHUMT00000341516	OTTHUMT00000341519	OTTHUMT00000341520	OTTHUMT00000342700	OTTHUMT00000342701	OTTHUMT00000342703	OTTHUMT00000342704	OTTHUMT00000342705	CCDS2674.2	CCDS54565.1	CCDS54566.1	CCDS54567.1	CCDS54568.1	hsa_circ_0064864	uc003chx.4	uc011ayi.3	uc011ayj.3	uc011ayk.3	uc011ayl.3	uc062ifu.1	uc062ifv.1
TC1900011271.hg.1	10.24	4.84	42.34	7.02e-09	5.94e-07	FPR1	formyl peptide receptor 1	Coding	2357	NM_001193306	NM_002029	ENST00000304748	ENST00000594900	ENST00000595042	ENST00000600815	BC005315	OTTHUMT00000466905	OTTHUMT00000466906	OTTHUMT00000466907	OTTHUMT00000466954	CCDS12839.1	FPR1.aAug10	uc002pxq.4	uc021uyn.2	uc061byt.1	uc061byu.1
TC1000008400.hg.1	14.61	8.36	75.94	7.03e-09	5.94e-07	IFIT1	interferon-induced protein with tetratricopeptide repeats 1	Coding	3434	NM_001270927	NM_001270928	NM_001270929	NM_001270930	NM_001548	ENST00000371804	ENST00000546318	BC007091	OTTHUMT00000049302	CCDS31243.1	CCDS59220.1	uc001kgi.5	uc031pwq.2
TC0800006980.hg.1	5.65	8.91	-9.6	7.1e-09	5.97e-07	SLC39A14	solute carrier family 39 (zinc transporter), member 14	Multiple_Complex	23516	NM_001128431	NM_001135153	NM_001135154	NM_015359	ENST00000240095	ENST00000289952	ENST00000359741	ENST00000381237	ENST00000517370	ENST00000517552	ENST00000518348	ENST00000519960	ENST00000520644	ENST00000520832	ENST00000522881	ENST00000524285	BC015770	OTTHUMT00000215038	OTTHUMT00000215039	OTTHUMT00000215040	OTTHUMT00000378015	OTTHUMT00000378016	OTTHUMT00000378017	OTTHUMT00000378018	OTTHUMT00000378019	OTTHUMT00000378020	OTTHUMT00000378021	OTTHUMT00000378022	OTTHUMT00000378023	CCDS47822.1	CCDS47823.1	CCDS6030.1	hsa_circ_0083618	SLC39A14.iAug10	SLC39A14.kAug10	SLC39A14.lAug10	SLC39A14.nAug10	uc003xbp.5	uc003xbq.5	uc011kzg.3
TC0700013609.hg.1	6.63	3.64	7.97	7.18e-09	6.02e-07	TFEC	transcription factor EC	Multiple_Complex	22797	NM_001018058	NM_001244583	NM_012252	ENST00000265440	ENST00000320239	ENST00000393485	ENST00000457268	ENST00000462828	ENST00000497829	BC029891	OTTHUMT00000059839	OTTHUMT00000138321	OTTHUMT00000140532	OTTHUMT00000316593	OTTHUMT00000351051	uc003vhm.2	CCDS34738.1	CCDS5762.1	CCDS59076.1	TFEC.bAug10	uc003vhj.3	uc003vhk.3	uc003vhl.6	uc064hfz.1	uc064hga.1	NONHSAT122855	NONHSAT122856	NONHSAT122857
TC0600011463.hg.1	10.65	7.87	6.88	7.53e-09	6.29e-07	NEU1	sialidase 1 (lysosomal sialidase)	Multiple_Complex	4758	ENST00000375631	ENST00000480384	ENST00000491768	ENST00000495807	BC000722	BC011900	OTTHUMT00000076616	OTTHUMT00000268458	OTTHUMT00000268460	OTTHUMT00000268461	NM_000434_5	CCDS4723.1	uc003nxq.5	uc063nik.1	uc063nil.1	uc063nim.1
TC0100009364.hg.1	11.13	6.79	20.26	7.59e-09	6.31e-07	CSF1	colony stimulating factor 1 (macrophage)	Multiple_Complex	1435	NM_000757	NM_172210	NM_172211	NM_172212	ENST00000329608	ENST00000357302	ENST00000369801	ENST00000369802	ENST00000420111	ENST00000488198	ENST00000525659	ENST00000526001	ENST00000527192	BC021117	OTTHUMT00000032208	OTTHUMT00000032209	OTTHUMT00000032210	OTTHUMT00000032211	OTTHUMT00000032212	OTTHUMT00000390376	OTTHUMT00000390377	OTTHUMT00000390378	OTTHUMT00000390379	CCDS30797.1	CCDS816.1	CCDS817.1	CSF1.aAug10	CSF1.cAug10	uc001dyt.3	uc001dyu.3	uc001dyw.5	uc021orj.3	uc057jcm.1	uc057jcn.1	uc057jco.1	uc057jcp.1	uc057jcq.1
TC0900007576.hg.1	13.44	9.78	12.6	7.66e-09	6.35e-07	ANXA1	annexin A1	Multiple_Complex	301	NM_000700	ENST00000257497	ENST00000376911	ENST00000415424	ENST00000456643	ENST00000468639	ENST00000489109	ENST00000491192	ENST00000495713	BC001275	BC035993	OTTHUMT00000052663	OTTHUMT00000052664	OTTHUMT00000052665	OTTHUMT00000052666	OTTHUMT00000052667	OTTHUMT00000052668	OTTHUMT00000052669	OTTHUMT00000052670	CCDS6645.1	hsa_circ_0087210	hsa_circ_0087211	hsa_circ_0087212	hsa_circ_0087213	hsa_circ_0087214	hsa_circ_0087215	uc004ajf.2	uc004ajg.2	uc064ttf.1	uc064ttg.1	uc064tth.1	uc064tti.1	uc064ttj.1	uc064ttk.1	NONHSAT131886
TC1100013045.hg.1	8.75	4.75	16.07	7.76e-09	6.4e-07	SIPA1	signal-induced proliferation-associated 1	Multiple_Complex	6494	NM_006747	NM_153253	ENST00000394224	ENST00000526137	ENST00000527525	ENST00000528699	ENST00000529725	ENST00000530226	ENST00000531339	ENST00000533361	ENST00000534313	ENST00000534406	BC010492	BC110353	OTTHUMT00000390352	OTTHUMT00000390353	OTTHUMT00000390354	OTTHUMT00000390355	OTTHUMT00000390356	OTTHUMT00000390357	OTTHUMT00000390358	OTTHUMT00000390359	OTTHUMT00000390360	OTTHUMT00000390361	CCDS8108.1	hsa_circ_0022890	hsa_circ_0022891	hsa_circ_0022892	SIPA1.bAug10	SIPA1.cAug10	SIPA1.iAug10	uc001ofb.3	uc001ofd.3	uc010rom.2	uc058dnb.1	uc058dnc.1	uc058dnd.1	uc058dne.1	uc058dnf.1	uc058dng.1
TC0200012713.hg.1	8.18	11.93	-13.54	8.1e-09	6.65e-07	BCL11A	B-cell CLL/lymphoma 11A (zinc finger protein)	Multiple_Complex	53335	NM_018014	NM_022893	NM_138559	ENST00000335712	ENST00000356842	ENST00000358510	ENST00000359629	ENST00000409351	ENST00000477659	ENST00000479026	ENST00000489183	ENST00000489516	ENST00000492272	ENST00000631857	BC021098	OTTHUMT00000251578	OTTHUMT00000251579	OTTHUMT00000325349	OTTHUMT00000327041	OTTHUMT00000327043	OTTHUMT00000327044	OTTHUMT00000327045	OTTHUMT00000327047	OTTHUMT00000327048	OTTHUMT00000327049	OTTHUMT00000487820	CCDS1861.1	CCDS1862.1	CCDS46295.1	uc002sab.4	uc002sac.4	uc002sae.2	uc002saf.2	uc010fcg.4	uc061jkw.1	uc061jkx.1	uc061jky.1	uc061jkz.1	uc061jlb.1	NONHSAT070899
TC0600013205.hg.1	8.53	3.29	37.75	8.28e-09	6.78e-07	VNN2	vanin 2	Multiple_Complex	8875	NM_001242350	NM_004665	NM_078488	NR_034173	NR_034174	NR_110143	NR_110144	NR_110145	NR_110146	ENST00000326499	ENST00000392389	ENST00000418593	ENST00000422400	ENST00000524919	ENST00000525270	ENST00000525289	ENST00000525674	ENST00000526157	ENST00000526192	ENST00000528801	ENST00000530536	ENST00000531279	ENST00000532012	ENST00000532053	ENST00000533835	BC126145	BC126147	OTTHUMT00000042264	OTTHUMT00000390830	OTTHUMT00000390831	OTTHUMT00000390832	OTTHUMT00000390833	OTTHUMT00000390834	OTTHUMT00000390835	OTTHUMT00000390836	OTTHUMT00000390837	OTTHUMT00000390838	OTTHUMT00000390874	OTTHUMT00000390875	OTTHUMT00000390876
TC0700006445.hg.1	9.99	5.17	28.19	8.44e-09	6.86e-07	FAM20C	family with sequence similarity 20, member C	Multiple_Complex	56975	ENST00000313766	ENST00000471328	ENST00000477004	ENST00000512382	ENST00000515795	BC040074	OTTHUMT00000322476	OTTHUMT00000322477	OTTHUMT00000322478	OTTHUMT00000394479	OTTHUMT00000394480	NM_020223_3	CCDS47522.1	FAM20C.mAug10	hsa_circ_0079034	hsa_circ_0079035	hsa_circ_0079036	uc003sip.4	uc064asn.1	uc064aso.1	uc064asp.1	uc064asq.1	NONHSAT118619	NONHSAT118621
TC0100018309.hg.1	13.45	8.75	26	8.45e-09	6.86e-07	FCGR2C	Fc fragment of IgG, low affinity IIc, receptor for (CD32) (gene/pseudogene)	Multiple_Complex	9103	NM_201563	NR_047648	BC137397	BC137423	OTTHUMT00000157325	OTTHUMT00000157326	OTTHUMT00000157328	OTTHUMT00000366695	OTTHUMT00000366696	OTTHUMT00000366697	OTTHUMT00000366698	OTTHUMT00000366699	OTTHUMT00000366700	OTTHUMT00000366701	FCGR2CandHSPA7.rAug10	uc009wuj.3	uc057mss.1	uc057mst.1	uc057msu.1	uc057msv.1	uc057msw.1	uc057msx.1	uc057msy.1	uc057msz.1	uc057mta.1	uc057mtb.1	uc057mtc.1	ENST00000465075	ENST00000466542	ENST00000467903	ENST00000473530	ENST00000473712	ENST00000482226	ENST00000496692	ENST00000502411	ENST00000507374	ENST00000508651	ENST00000543859	ENST00000611236	NONHSAT007187
TC0700013429.hg.1	13.71	10.66	8.26	8.47e-09	6.86e-07	PILRA	paired immunoglobin-like type 2 receptor alpha	Multiple_Complex	29992	NM_013439	NM_178272	NM_178273	ENST00000198536	ENST00000350573	ENST00000394000	ENST00000453419	ENST00000474013	ENST00000484934	BC017812	OTTHUMT00000339016	OTTHUMT00000339017	OTTHUMT00000339019	OTTHUMT00000339020	OTTHUMT00000339021	OTTHUMT00000339085	uc003uuo.1	CCDS47660.1	CCDS5691.1	CCDS5692.1	PILRA.gAug10	uc003uup.2	uc003uuq.2	uc011kjo.3	uc064gdx.1	uc064gdy.1
TC0200015538.hg.1	12.08	8.89	9.16	8.6e-09	6.92e-07	KLF7	Kruppel-like factor 7 (ubiquitous)	Multiple_Complex	8609	NM_001270942	NM_001270943	NM_001270944	NM_003709	NR_073108	ENST00000309446	ENST00000412414	ENST00000421199	ENST00000423015	ENST00000426163	ENST00000435602	ENST00000451244	ENST00000457962	ENST00000458272	ENST00000467833	BC012919	OTTHUMT00000256466	OTTHUMT00000336783	OTTHUMT00000336784	OTTHUMT00000336785	OTTHUMT00000336786	OTTHUMT00000336787	OTTHUMT00000336788	OTTHUMT00000336789	OTTHUMT00000336790	CCDS2373.1	CCDS59438.1	CCDS59439.1	CCDS59440.1	hsa_circ_0057945	uc002vbz.3	uc002vca.3	uc010zix.3	uc031rqz.2	uc031rrb.2	uc061rul.1	uc061run.1	uc061ruo.1	uc061rup.1	uc061ruq.1
TC0600013743.hg.1	10.72	8.06	6.29	8.61e-09	6.92e-07	TAGAP	T-cell activation RhoGTPase activating protein	Coding	117289	NM_001278733	NM_054114	NM_138810	NM_152133	ENST00000326965	ENST00000338313	ENST00000367066	BC111731	OTTHUMT00000042890	OTTHUMT00000042891	OTTHUMT00000042892	CCDS5261.1	CCDS5262.1	CCDS5263.1	TAGAP.aAug10	uc003qrz.5	uc003qsa.5	uc003qsb.4
TC1400010033.hg.1	8.51	3.63	29.6	8.7e-09	6.96e-07	ASB2	ankyrin repeat and SOCS box containing 2	Multiple_Complex	51676	NM_016150	ENST00000315988	ENST00000553883	ENST00000555019	ENST00000555287	ENST00000555374	ENST00000555507	ENST00000556062	ENST00000556337	ENST00000556793	ENST00000557613	BC032354	OTTHUMT00000412844	OTTHUMT00000412845	OTTHUMT00000412846	OTTHUMT00000412847	OTTHUMT00000412848	OTTHUMT00000412849	OTTHUMT00000412850	OTTHUMT00000412851	OTTHUMT00000412852	OTTHUMT00000412853	NM_001202429_2	ASB2.aAug10	ASB2.hAug10	CCDS55940.1	CCDS9915.1	hsa_circ_0033057	hsa_circ_0033058	uc001ycc.3	uc001ycd.4	uc059eqg.1	uc059eqh.1	uc059eqi.1	uc059eqk.1	uc059eql.1	uc059eqm.1	uc059eqn.1	uc059eqo.1	NONHSAT039358
TC2000006676.hg.1	6.35	3.86	5.61	9.93e-09	7.91e-07	LAMP5	lysosomal-associated membrane protein family, member 5	Coding	24141	NM_001199897	NM_012261	ENST00000246070	ENST00000427562	BC050727	OTTHUMT00000077946	OTTHUMT00000470240	CCDS13106.1	CCDS56177.1	uc002wni.3	uc010zrc.3
TC0100009394.hg.1	14.36	10.97	10.47	9.97e-09	7.92e-07	CD53	CD53 molecule	Multiple_Complex	963	NM_000560	NM_001040033	ENST00000271324	ENST00000464329	ENST00000471220	ENST00000476408	ENST00000497404	BC040693	OTTHUMT00000032931	OTTHUMT00000098106	OTTHUMT00000098107	OTTHUMT00000098108	OTTHUMT00000098109	CCDS829.1	hsa_circ_0000105	hsa_circ_0013479	hsa_circ_0013480	hsa_circ_0013481	hsa_circ_0013482	hsa_circ_0013483	uc001dzx.4	uc057jgf.1	uc057jgg.1	uc057jgh.1	uc057jgi.1	NONHSAT005149	NONHSAT005150
TC0100011414.hg.1	11.95	7.33	24.57	1.05e-08	8.28e-07	CR1	complement component (3b/4b) receptor 1 (Knops blood group)	Multiple_Complex	1378	NM_000573	NM_000651	ENST00000367049	ENST00000367050	ENST00000367051	ENST00000367052	ENST00000367053	ENST00000400960	ENST00000434033	ENST00000436595	ENST00000450439	ENST00000529814	ENST00000530487	ENST00000534202	OTTHUMT00000088335	OTTHUMT00000088499	OTTHUMT00000088500	OTTHUMT00000088501	OTTHUMT00000088502	OTTHUMT00000088503	OTTHUMT00000382523	OTTHUMT00000382524	OTTHUMT00000382525	OTTHUMT00000382526	OTTHUMT00000382527	OTTHUMT00000382528	CCDS44308.1	CCDS44309.1	CR1.aAug10	CR1.eAug10	hsa_circ_0000176	hsa_circ_0000177	uc001hfx.4	uc057ozn.1	uc057ozo.1	uc057ozp.1	uc057ozq.1	uc057ozr.1	uc057ozs.1	uc057ozt.1
TC0300009613.hg.1	4.78	7.67	-7.39	1.06e-08	8.39e-07	USP13	ubiquitin specific peptidase 13 (isopeptidase T-3)	Multiple_Complex	8975	NM_003940	ENST00000263966	ENST00000482333	ENST00000496897	ENST00000497155	ENST00000497380	BC016146	OTTHUMT00000349617	OTTHUMT00000349618	OTTHUMT00000349619	OTTHUMT00000349621	OTTHUMT00000349622	CCDS3235.1	hsa_circ_0004838	hsa_circ_0005859	hsa_circ_0006513	hsa_circ_0007541	hsa_circ_0007620	hsa_circ_0068102	hsa_circ_0068103	hsa_circ_0068104	hsa_circ_0068105	hsa_circ_0068106	hsa_circ_0068107	hsa_circ_0068108	hsa_circ_0068109	hsa_circ_0068110	hsa_circ_0068111	hsa_circ_0068112	hsa_circ_0068113	hsa_circ_0068114	hsa_circ_0068115	hsa_circ_0068116	hsa_circ_0068117	hsa_circ_0068118	hsa_circ_0068119	hsa_circ_0068120	hsa_circ_0068121	uc003fkh.4	uc062qgd.1
TC1900010856.hg.1	10.3	6.84	11.03	1.08e-08	8.5e-07	PLAUR	plasminogen activator, urokinase receptor	Multiple_Complex	5329	NM_001005376	NM_001005377	NM_001301037	NM_002659	ENST00000221264	ENST00000339082	ENST00000340093	ENST00000593396	ENST00000593447	ENST00000593714	ENST00000593939	ENST00000594364	ENST00000595038	ENST00000597107	ENST00000598875	ENST00000599546	ENST00000599892	ENST00000601723	ENST00000601876	ENST00000602141	BC002788	OTTHUMT00000463568	OTTHUMT00000463569	OTTHUMT00000463570	OTTHUMT00000463571	OTTHUMT00000463572	OTTHUMT00000463573	OTTHUMT00000463574	OTTHUMT00000463575	OTTHUMT00000463576	OTTHUMT00000463577	OTTHUMT00000463578	OTTHUMT00000463579	OTTHUMT00000463580	OTTHUMT00000463581	OTTHUMT00000463582	OTTHUMT00000463583	CCDS12628.1	CCDS33041.1	CCDS33042.1
TC0300006483.hg.1	11.89	8.79	8.57	1.09e-08	8.54e-07	BHLHE40	basic helix-loop-helix family, member e40	Multiple_Complex	8553	NM_003670	ENST00000256495	ENST00000460806	ENST00000467610	BC082238	OTTHUMT00000239244	OTTHUMT00000338956	OTTHUMT00000338957	CCDS2565.1	hsa_circ_0064076	hsa_circ_0064077	uc003bqf.4	uc062gen.1	uc062geo.1	NONHSAT087648
TC1200012745.hg.1	9.91	6.48	10.73	1.1e-08	8.54e-07	C1RL	complement component 1, r subcomponent-like	Multiple_Complex	51279	NM_001297640	NM_001297642	NM_001297643	NM_016546	ENST00000266542	ENST00000504702	ENST00000534950	ENST00000534969	ENST00000537833	ENST00000539927	ENST00000543933	ENST00000543941	ENST00000544702	ENST00000545280	ENST00000545337	OTTHUMT00000398366	OTTHUMT00000398367	OTTHUMT00000398368	OTTHUMT00000398370	OTTHUMT00000398371	OTTHUMT00000398372	OTTHUMT00000398373	OTTHUMT00000398374	OTTHUMT00000398375	OTTHUMT00000398376	OTTHUMT00000398377	BC156780	C1RL.dAug10	C1RL.eAug10	C1RL.fAug10	CCDS73431.1	CCDS8573.1	hsa_circ_0025333	hsa_circ_0025334	uc001qsn.4	uc001qso.3	uc009zft.4	uc058krf.1	uc058krg.1	uc058krh.1
TC1700011442.hg.1	10.04	6.4	12.46	1.12e-08	8.67e-07	PECAM1	platelet/endothelial cell adhesion molecule 1	Multiple_Complex	5175	NM_000442	ENST00000561739	ENST00000563523	ENST00000563924	ENST00000564866	ENST00000566422	ENST00000566616	ENST00000568702	ENST00000569530	ENST00000569967	BC022512	BC051822	OTTHUMT00000431142	OTTHUMT00000431143	OTTHUMT00000431144	OTTHUMT00000431145	OTTHUMT00000431146	OTTHUMT00000431147	OTTHUMT00000431148	OTTHUMT00000431149	OTTHUMT00000431150	CCDS74132.1	uc032fos.2	uc060iuv.1	uc060iuw.1	uc060iux.1	uc060iuy.1	uc060iuz.1	uc060iva.1	uc060ivb.1	uc060ivc.1	NONHSAT055277
TC1700010790.hg.1	6.28	8.89	-6.1	1.13e-08	8.73e-07	ETV4	ets variant 4	Multiple_Complex	2118	NM_001079675	NM_001261437	NM_001261438	NM_001261439	NM_001986	ENST00000319349	ENST00000393664	ENST00000538265	ENST00000545089	ENST00000545954	ENST00000585508	ENST00000586764	ENST00000586826	ENST00000587151	ENST00000590236	ENST00000591713	BC016623	OTTHUMT00000453489	OTTHUMT00000453490	OTTHUMT00000453491	OTTHUMT00000453492	OTTHUMT00000453493	OTTHUMT00000453494	OTTHUMT00000453495	OTTHUMT00000453496	OTTHUMT00000453497	OTTHUMT00000453498	CCDS11465.1	CCDS58553.1	CCDS59292.1	ETV4.aAug10	ETV4.eAug10	ETV4.sAug10	hsa_circ_0044003	uc002idv.5	uc002idw.4	uc002idx.5	uc010wih.3	uc010wii.3	uc010wij.4
TC0X00009580.hg.1	8.82	5.04	13.74	1.15e-08	8.84e-07	CFP	complement factor properdin	Multiple_Complex	5199	NM_001145252	NM_002621	ENST00000247153	ENST00000377005	ENST00000396992	ENST00000469388	ENST00000478222	ENST00000480317	ENST00000485991	BC015756	OTTHUMT00000056434	OTTHUMT00000056435	OTTHUMT00000356790	OTTHUMT00000356791	OTTHUMT00000356792	OTTHUMT00000356793	CCDS14282.1	CFP.aAug10	uc004dig.5	uc004dih.4	uc010nhu.3	uc064yvy.1	uc064yvz.1	uc064ywa.1	uc064ywb.1	NONHSAT136886	NONHSAT136887	NONHSAT136888
TC0200007821.hg.1	6.08	9.32	-9.51	1.19e-08	9.14e-07	SLC1A4	solute carrier family 1 (glutamate/neutral amino acid transporter), member 4	Multiple_Complex	6509	NM_001193493	NM_003038	ENST00000234256	ENST00000471551	ENST00000480594	ENST00000493121	ENST00000531327	BC026216	BC072423	OTTHUMT00000251726	OTTHUMT00000327463	OTTHUMT00000327464	OTTHUMT00000327465	OTTHUMT00000393082	CCDS1879.1	CCDS54362.1	hsa_circ_0054965	hsa_circ_0054966	hsa_circ_0054967	hsa_circ_0054968	hsa_circ_0054969	hsa_circ_0054970	hsa_circ_0054971	hsa_circ_0054972	hsa_circ_0054973	hsa_circ_0054974	hsa_circ_0054975	hsa_circ_0054976	SLC1A4.jAug10	uc010ypz.3	uc010yqa.3	uc061jug.1	uc061juh.1	uc061juj.1
TC1700011922.hg.1	11.81	8.38	10.76	1.2e-08	9.22e-07	LGALS3BP	lectin, galactoside-binding, soluble, 3 binding protein	Multiple_Complex	3959	NM_005567	ENST00000262776	ENST00000585407	ENST00000586300	ENST00000586720	ENST00000587251	ENST00000587310	ENST00000587311	ENST00000588198	ENST00000588205	ENST00000588508	ENST00000588587	ENST00000588899	ENST00000588990	ENST00000589527	ENST00000589775	ENST00000589906	ENST00000591274	ENST00000591778	ENST00000592255	BC002403	BC002998	BC015761	OTTHUMT00000437784	OTTHUMT00000437785	OTTHUMT00000437786	OTTHUMT00000437790	OTTHUMT00000437791	OTTHUMT00000437792	OTTHUMT00000437899	OTTHUMT00000437900	OTTHUMT00000437901	OTTHUMT00000437902	OTTHUMT00000437903	OTTHUMT00000437904	OTTHUMT00000437905	OTTHUMT00000437906	OTTHUMT00000437907	OTTHUMT00000437908	OTTHUMT00000437909
TC0700011561.hg.1	12.06	4.36	208.01	1.21e-08	9.22e-07	CCL24	chemokine (C-C motif) ligand 24	Coding	6369	NM_002991	ENST00000222902	ENST00000416943	BC069072	BC069391	OTTHUMT00000344885	OTTHUMT00000344886	CCDS34670.1	CCL24.bAug10	uc011kga.3	uc064emu.1
TC0900011597.hg.1	11.1	7.69	10.62	1.21e-08	9.22e-07	SH2D3C	SH2 domain containing 3C	Multiple_Complex	10044	NM_001142531	NM_001142532	NM_001142533	NM_001142534	NM_001252334	NM_005489	NM_170600	ENST00000314830	ENST00000373276	ENST00000373277	ENST00000414380	ENST00000420366	ENST00000429553	ENST00000440630	ENST00000464239	ENST00000468969	ENST00000471939	ENST00000484160	ENST00000488685	ENST00000629203	BC027962	BC032365	OTTHUMT00000054261	OTTHUMT00000054262	OTTHUMT00000054263	OTTHUMT00000054264	OTTHUMT00000054265	OTTHUMT00000054267	OTTHUMT00000054268	OTTHUMT00000054269	OTTHUMT00000054270	OTTHUMT00000054271	OTTHUMT00000481820	CCDS48026.1	CCDS48028.1	CCDS59145.1	CCDS6877.1	CCDS6878.1	hsa_circ_0088699	hsa_circ_0088700
TC0700007905.hg.1	5.49	8.88	-10.49	1.27e-08	9.64e-07	AUTS2	autism susceptibility candidate 2	Multiple_Complex	26053	NM_001127231	NM_001127232	NM_015570	ENST00000342771	ENST00000403018	ENST00000406775	ENST00000416482	ENST00000418686	ENST00000439256	ENST00000443672	ENST00000449547	ENST00000464768	ENST00000465899	ENST00000475660	ENST00000476695	ENST00000481994	ENST00000483297	ENST00000489774	ENST00000498384	ENST00000611706	ENST00000615871	BC064693	OTTHUMT00000251971	OTTHUMT00000344808	OTTHUMT00000345017	OTTHUMT00000345018	OTTHUMT00000345019	OTTHUMT00000345020	OTTHUMT00000345021	OTTHUMT00000345022	OTTHUMT00000345023	OTTHUMT00000345024	OTTHUMT00000345025	OTTHUMT00000345026	OTTHUMT00000345027	OTTHUMT00000345028	OTTHUMT00000345029	OTTHUMT00000345030	CCDS47601.1	CCDS47602.1
TC0800007362.hg.1	10.13	6.8	10.04	1.28e-08	9.67e-07	PLEKHA2	pleckstrin homology domain containing, family A (phosphoinositide binding specific) member 2	Multiple_Complex	59339	NM_021623	ENST00000518070	ENST00000518939	ENST00000519640	ENST00000521123	ENST00000521382	ENST00000521746	ENST00000616834	ENST00000616927	ENST00000617275	OTTHUMT00000377068	OTTHUMT00000377069	OTTHUMT00000377070	OTTHUMT00000377071	OTTHUMT00000377072	OTTHUMT00000377073	OTTHUMT00000377074	OTTHUMT00000377076	OTTHUMT00000377247	BC166639	CCDS75732.1	hsa_circ_0084016	hsa_circ_0084017	hsa_circ_0084018	hsa_circ_0084019	hsa_circ_0084020	hsa_circ_0084021	hsa_circ_0084022	hsa_circ_0084023	hsa_circ_0084024	hsa_circ_0084025	hsa_circ_0084026	hsa_circ_0084027	hsa_circ_0084028	hsa_circ_0084029	hsa_circ_0084030	hsa_circ_0084031	hsa_circ_0084032	hsa_circ_0084033	PLEKHA2.cAug10
TC0200016502.hg.1	7.21	3.82	10.49	1.29e-08	9.7e-07	IL18R1	interleukin 18 receptor 1	Multiple_Complex	8809	NM_001282399	NM_003855	ENST00000233957	ENST00000334376	ENST00000409599	ENST00000466357	BC069575	BC093975	BC093977	BC143403	OTTHUMT00000253294	OTTHUMT00000329512	CCDS2060.1	uc010fiy.4	uc010ywb.2	uc061mmk.1	uc061mml.1	NONHSAT072857
TC0900008148.hg.1	11.53	8.27	9.54	1.33e-08	9.96e-07	TDRD7	tudor domain containing 7	Multiple_Complex	23424	NM_001302884	NM_014290	ENST00000355295	ENST00000492428	BC028694	OTTHUMT00000053322	OTTHUMT00000053323	CCDS6725.1	hsa_circ_0087663	uc004axj.4	uc064uqg.1	NONHSAT133508
TC0100011105.hg.1	13.83	11.39	5.43	1.37e-08	1.03e-06	PTPRC	protein tyrosine phosphatase, receptor type, C	Multiple_Complex	5788	NM_001267798	NM_002838	NM_080921	NR_052021	ENST00000348564	ENST00000367364	ENST00000367367	ENST00000367379	ENST00000391970	ENST00000413409	ENST00000418674	ENST00000427110	ENST00000442510	ENST00000462363	ENST00000484135	ENST00000491302	ENST00000529828	ENST00000530727	OTTHUMT00000086814	OTTHUMT00000086815	OTTHUMT00000086816	OTTHUMT00000086817	OTTHUMT00000086818	OTTHUMT00000086819	OTTHUMT00000086820	OTTHUMT00000086821	OTTHUMT00000086822	OTTHUMT00000098488	OTTHUMT00000098489	OTTHUMT00000098707	OTTHUMT00000382384	OTTHUMT00000382385	CCDS1397.2	CCDS1398.2	CCDS44291.2	hsa_circ_0000170	hsa_circ_0015811	PTPRC.vbAug10	PTPRC.vfAug10	PTPRC.vmAug10
TC0X00009328.hg.1	10.75	8.19	5.89	1.45e-08	1.08e-06	CXorf21	chromosome X open reading frame 21	Coding	80231	NM_025159	ENST00000378962	BC020611	OTTHUMT00000056164	CCDS14224.1	uc004dcg.3
TC0300009126.hg.1	13.1	10.14	7.76	1.48e-08	1.1e-06	GYG1	glycogenin 1	Multiple_Complex	2992	NM_001184720	NM_001184721	NM_004130	ENST00000296048	ENST00000345003	ENST00000461191	ENST00000465547	ENST00000469873	ENST00000473005	ENST00000478067	ENST00000479119	ENST00000483267	ENST00000484197	ENST00000488851	ENST00000492285	ENST00000497528	ENST00000627418	BC000033	OTTHUMT00000356046	OTTHUMT00000356047	OTTHUMT00000356048	OTTHUMT00000356049	OTTHUMT00000356051	OTTHUMT00000356052	OTTHUMT00000356053	OTTHUMT00000356054	OTTHUMT00000356055	OTTHUMT00000356056	OTTHUMT00000356057	OTTHUMT00000356058	OTTHUMT00000356059	CCDS3139.1	CCDS54654.1	CCDS54655.1	GYG1.gAug10	GYG1.mAug10	hsa_circ_0067689	hsa_circ_0067690	uc003ewn.4	uc003ewo.4
TC0200016474.hg.1	14.83	11.15	12.75	1.49e-08	1.1e-06	NAGK	N-acetylglucosamine kinase	Multiple_Complex	55577	NM_017567	ENST00000244204	ENST00000418807	ENST00000428360	ENST00000443872	ENST00000443938	ENST00000450272	ENST00000455197	ENST00000455662	ENST00000464638	ENST00000465105	ENST00000468601	ENST00000472519	ENST00000475709	ENST00000478659	ENST00000479854	ENST00000480411	ENST00000484984	ENST00000489309	ENST00000490998	ENST00000493102	ENST00000497690	ENST00000498022	ENST00000524537	ENST00000524736	ENST00000529236	ENST00000531934	ENST00000533981	ENST00000613852	BC001029	BC005371	OTTHUMT00000330336	OTTHUMT00000330337	OTTHUMT00000330424	OTTHUMT00000330425	OTTHUMT00000330426	OTTHUMT00000330427	OTTHUMT00000330428	OTTHUMT00000330514	OTTHUMT00000330515
TC0300009471.hg.1	10.25	7.8	5.48	1.5e-08	1.11e-06	SKIL	SKI-like proto-oncogene	Multiple_Complex	6498	NM_001145097	NM_001145098	NM_001248008	NM_005414	ENST00000259119	ENST00000413427	ENST00000426052	ENST00000458537	ENST00000465590	ENST00000470571	ENST00000476188	ENST00000477216	ENST00000490894	ENST00000490989	BC059386	OTTHUMT00000352351	OTTHUMT00000352404	OTTHUMT00000352405	OTTHUMT00000352407	OTTHUMT00000352408	OTTHUMT00000352409	OTTHUMT00000352410	OTTHUMT00000352411	OTTHUMT00000352412	OTTHUMT00000352413	CCDS33890.1	CCDS46953.1	CCDS46954.1	hsa_circ_0008056	hsa_circ_0067938	hsa_circ_0067939	SKIL.fAug10	SKIL.gAug10	uc003fgu.4	uc003fgv.4	uc003fgw.4	uc011bps.3	uc062pwx.1	uc062pwy.1	uc062pwz.1
TC1700007585.hg.1	11.99	6.26	52.91	1.52e-08	1.12e-06	SLFN5	schlafen family member 5	Multiple_Complex	162394	NM_144975	ENST00000299977	ENST00000542451	ENST00000592325	BC125200	BC125201	OTTHUMT00000448649	OTTHUMT00000448650	OTTHUMT00000448651	CCDS32619.1	hsa_circ_0043108	hsa_circ_0043109	uc002hje.4	uc002hjf.5	uc010wcg.3	chr17_33585669_33588115
TC0200006687.hg.1	12.34	9.04	9.8	1.56e-08	1.15e-06	HPCAL1	hippocalcin-like 1	Multiple_Complex	3241	NM_001258357	NM_001258358	NM_001258359	NM_002149	NM_134421	ENST00000307845	ENST00000381765	ENST00000419810	ENST00000422133	ENST00000423674	ENST00000613496	ENST00000620771	ENST00000622018	BC009846	BC017028	BC017482	OTTHUMT00000206897	OTTHUMT00000206898	OTTHUMT00000323534	OTTHUMT00000323535	OTTHUMT00000323536	uc002ral.3	CCDS1671.1	hsa_circ_0000976	hsa_circ_0052590	hsa_circ_0052592	hsa_circ_0052593	hsa_circ_0052594	hsa_circ_0052595	hsa_circ_0052596	hsa_circ_0052597	uc002raj.5	uc010exf.4	uc031rnp.2	uc031rnq.2	uc061gqj.1	uc061gqk.1	uc061gql.1	chr2_10559859_10560261
TC1200012807.hg.1	12.35	9.21	8.77	1.58e-08	1.16e-06	STAC3	SH3 and cysteine rich domain 3	Multiple_Complex	246329	NM_001286256	NM_001286257	NM_145064	NR_104422	ENST00000332782	ENST00000546246	ENST00000553294	ENST00000553489	ENST00000554003	ENST00000554578	ENST00000557176	BC008069	OTTHUMT00000412723	OTTHUMT00000412724	OTTHUMT00000412725	OTTHUMT00000412726	OTTHUMT00000412731	OTTHUMT00000412732	OTTHUMT00000412733	CCDS66405.1	CCDS66406.1	CCDS8936.1	hsa_circ_0027234	hsa_circ_0027235	hsa_circ_0027236	hsa_circ_0027237	uc001snp.4	uc001snq.4	uc010srm.3	uc058puv.1	uc058puw.1	uc058pux.1	uc058puy.1	chr12_57640586_57641981	NONHSAT028901
TC0900007976.hg.1	11.9	8.35	11.73	1.61e-08	1.17e-06	SUSD3	sushi domain containing 3	Coding	203328	NM_001287005	NM_001287006	NM_001287007	NM_001287008	NM_145006	ENST00000375469	ENST00000375472	ENST00000465709	ENST00000471462	ENST00000617293	BC014601	BC041834	OTTHUMT00000053120	OTTHUMT00000053121	OTTHUMT00000053122	CCDS6701.1	CCDS69620.1	CCDS75857.1	SUSD3.hAug10	uc004atb.5	uc033dbq.2	uc064uja.1	uc064ujb.1	uc064ujc.1
TC0600010681.hg.1	7.45	10.18	-6.64	1.61e-08	1.17e-06	RPP40	ribonuclease P/MRP 40kDa subunit	Multiple_Complex	10799	NM_001286132	NM_001286133	NM_006638	ENST00000319533	ENST00000380051	ENST00000464646	ENST00000468105	ENST00000479782	ENST00000483546	ENST00000618533	BC017871	OTTHUMT00000039733	OTTHUMT00000039734	OTTHUMT00000352891	OTTHUMT00000352892	OTTHUMT00000352893	OTTHUMT00000352894	CCDS34333.1	CCDS69040.1	CCDS75391.1	RPP40.fAug10	RPP40.gAug10	uc003mwl.5	uc003mwm.5	uc032wjq.2	uc063lpa.1	uc063lpb.1	uc063lpc.1	uc063lpd.1
TC0400007713.hg.1	9.45	6.49	7.8	1.64e-08	1.18e-06	STAP1	signal transducing adaptor family member 1	Coding	26228	NM_012108	ENST00000265404	ENST00000396225	BC014958	OTTHUMT00000251434	OTTHUMT00000251435	uc003hde.4	uc003hdf.3	CCDS3515.1
TC0700008265.hg.1	6.58	9.09	-5.7	1.76e-08	1.27e-06	ADAM22	ADAM metallopeptidase domain 22	Multiple_Complex	53616	NM_004194	NM_016351	NM_021721	NM_021722	NM_021723	ENST00000265727	ENST00000398201	ENST00000398203	ENST00000398204	ENST00000398209	ENST00000412441	ENST00000413139	ENST00000426930	ENST00000439864	ENST00000476330	ENST00000478920	BC125118	OTTHUMT00000268368	OTTHUMT00000268369	OTTHUMT00000268370	OTTHUMT00000268371	OTTHUMT00000268372	OTTHUMT00000268373	OTTHUMT00000268377	OTTHUMT00000268382	OTTHUMT00000268383	OTTHUMT00000338541	OTTHUMT00000338542	CCDS43608.1	CCDS43609.1	CCDS43610.1	CCDS47637.1	hsa_circ_0004674	hsa_circ_0080965	hsa_circ_0080966	hsa_circ_0080967	hsa_circ_0080968	hsa_circ_0080969	uc003ujj.3	uc003ujk.3
TC1800008891.hg.1	6.15	10.51	-20.55	1.79e-08	1.28e-06	BCL2	B-cell CLL/lymphoma 2	Multiple_Complex	596	NM_000633	NM_000657	ENST00000333681	ENST00000398117	ENST00000589955	ENST00000590515	BC027258	OTTHUMT00000256199	OTTHUMT00000450052	OTTHUMT00000450053	OTTHUMT00000451065	BCL2.dAug10	CCDS11981.1	CCDS45882.1	uc002lit.2	uc002liu.2	uc060pur.1	uc060puu.1	NONHSAT059654
TC2200006540.hg.1	11.45	7.64	14	1.82e-08	1.3e-06	USP18	ubiquitin specific peptidase 18	Multiple_Complex	11274	NM_017414	ENST00000215794	BC014896	CCDS13752.1	hsa_circ_0062192	hsa_circ_0062193	hsa_circ_0062194	hsa_circ_0062195	uc002zny.4	OTTHUMT00000316368
TC0800011872.hg.1	10.51	6.09	21.35	1.91e-08	1.36e-06	SLA	Src-like-adaptor	Multiple_Complex	6503	NM_001045556	NM_001045557	NM_001282964	NM_001282965	NM_006748	ENST00000338087	ENST00000395352	ENST00000427060	ENST00000517549	ENST00000517615	ENST00000517648	ENST00000517932	ENST00000518565	ENST00000518594	ENST00000519341	ENST00000519504	ENST00000519558	ENST00000519747	ENST00000520106	ENST00000521302	ENST00000521823	ENST00000522002	ENST00000522119	ENST00000522432	ENST00000522946	ENST00000523224	ENST00000523610	ENST00000524345	BC007042	OTTHUMT00000378771	OTTHUMT00000378772	OTTHUMT00000378773	OTTHUMT00000378774	OTTHUMT00000378775	OTTHUMT00000378776	OTTHUMT00000378777	OTTHUMT00000378778	OTTHUMT00000378779	OTTHUMT00000378780	OTTHUMT00000378781
TC0800007688.hg.1	12.94	10.44	5.65	2.03e-08	1.44e-06	LYN	LYN proto-oncogene, Src family tyrosine kinase	Multiple_Complex	4067	NM_001111097	NM_002350	ENST00000420292	ENST00000519728	ENST00000520050	ENST00000520220	BC075001	BC075002	BC126456	BC126458	OTTHUMT00000103163	OTTHUMT00000378155	OTTHUMT00000378158	OTTHUMT00000378159	CCDS47859.1	CCDS6162.1	ENST00000607326.1	hsa_circ_0001803	hsa_circ_0006022	hsa_circ_0007920	hsa_circ_0084546	hsa_circ_0084547	hsa_circ_0084548	hsa_circ_0084549	hsa_circ_0084550	hsa_circ_0084551	hsa_circ_0084552	LYN.dAug10	uc003xsk.5	uc003xsl.5	uc064mxz.1	uc064mya.1	chr8_56854413_56866543	chr8_56879273_56882352	HG501181.1:1..682:ncRNA
TC0500011502.hg.1	12.22	9	9.27	2.06e-08	1.46e-06	ELL2	elongation factor, RNA polymerase II, 2	Multiple_Complex	22936	NM_012081	ENST00000237853	ENST00000505584	ENST00000506628	ENST00000508694	ENST00000508757	ENST00000513343	ENST00000515020	BC028412	OTTHUMT00000242846	OTTHUMT00000370237	OTTHUMT00000370238	OTTHUMT00000370239	OTTHUMT00000370240	OTTHUMT00000370242	OTTHUMT00000370243	uc003klr.4	CCDS4080.1	ELL2.eAug10	hsa_circ_0006160	hsa_circ_0008097	hsa_circ_0008962	hsa_circ_0009176	hsa_circ_0073454	hsa_circ_0073455	uc063fnt.1	uc063fnu.1	uc063fnv.1	uc063fnw.1	uc063fnx.1	uc063fny.1	NONHSAT102876	NONHSAT102877
TC1200011845.hg.1	13.33	9.55	13.72	2.06e-08	1.46e-06	SELPLG	selectin P ligand	Coding	6404	NM_001206609	NM_003006	ENST00000228463	ENST00000388962	ENST00000550948	BC029782	CCDS31895.2	CCDS55881.1	uc001tni.4	uc010sxe.3	uc058svj.1	OTTHUMT00000403904	OTTHUMT00000403905
TC2200008874.hg.1	9.02	6.06	7.73	2.1e-08	1.48e-06	NFAM1	NFAT activating protein with ITAM motif 1	Multiple_Complex	150372	NM_145912	ENST00000329021	ENST00000355469	BC038241	OTTHUMT00000320541	OTTHUMT00000320542	CCDS14034.1	hsa_circ_0001240	hsa_circ_0063642	uc003bcn.5	uc062evj.1	chr22_42807412_42807742
TC1900008470.hg.1	9.33	6.55	6.84	2.14e-08	1.5e-06	GRIN2D	glutamate receptor, ionotropic, N-methyl D-aspartate 2D	Multiple_Complex	2906	NM_000836	ENST00000263269	OTTHUMT00000466121	uc002pjc.4	CCDS12719.1	hsa_circ_0051748	hsa_circ_0051749	hsa_circ_0051750	hsa_circ_0051751	chr19_48917247_48919412	chr19_48922490_48923071
TC0800008493.hg.1	8.3	4.74	11.82	2.15e-08	1.5e-06	DCSTAMP	dendrocyte expressed seven transmembrane protein	Multiple_Complex	81501	NM_001257317	NM_030788	ENST00000297581	ENST00000517364	ENST00000517991	ENST00000518023	ENST00000518051	ENST00000519562	ENST00000520080	ENST00000622554	BC069349	BC112018	BC112020	BC171732	OTTHUMT00000380807	OTTHUMT00000380808	OTTHUMT00000380809	OTTHUMT00000380810	OTTHUMT00000380811	OTTHUMT00000380812	OTTHUMT00000380813	CCDS59111.1	CCDS6301.1	TM7SF4.eAug10	uc003ylx.3	uc031tcb.2	uc064pju.1	uc064pjv.1	uc064pjw.1	uc064pjx.1	uc064pjy.1	uc064pjz.1	NONHSAT128207	NONHSAT128208	NONHSAT128209	NONHSAT128210	NONHSAT128211
TC1800008650.hg.1	9.41	6.91	5.67	2.16e-08	1.51e-06	SMAD7	SMAD family member 7	Multiple_Complex	4092	NM_001190821	NM_001190822	NM_001190823	NM_005904	ENST00000262158	ENST00000545051	ENST00000585986	ENST00000586093	ENST00000587336	ENST00000588190	ENST00000589634	ENST00000591805	BC074818	BC074819	OTTHUMT00000255906	OTTHUMT00000448897	OTTHUMT00000448898	OTTHUMT00000448899	OTTHUMT00000448900	OTTHUMT00000448901	OTTHUMT00000449332	OTTHUMT00000449366	uc002ldg.3	CCDS11936.1	CCDS54186.1	CCDS59317.1	SMAD7.dAug10	uc010xde.3	uc021ujr.2	uc060ozx.1	uc060ozy.1	uc060ozz.1	uc060paa.1	uc060pab.1	NONHSAT059204
TC1200012584.hg.1	10.55	7.05	11.34	2.19e-08	1.52e-06	TAPBPL	TAP binding protein-like	Multiple_Complex	55080	NM_018009	ENST00000266556	ENST00000542160	ENST00000543567	ENST00000544021	ENST00000544289	ENST00000544826	ENST00000545700	BC015017	OTTHUMT00000399261	OTTHUMT00000399262	OTTHUMT00000399263	OTTHUMT00000399264	OTTHUMT00000399265	OTTHUMT00000399266	OTTHUMT00000399267	CCDS8546.1	hsa_circ_0025143	TAPBPL.dAug10	uc001qog.5	uc001qoi.2	uc058kew.1	uc058kex.1	uc058key.1	uc058kez.1	uc058kfa.1	NONHSAT026088	NONHSAT026089
TC0100013305.hg.1	10.24	7.56	6.42	2.2e-08	1.52e-06	FUCA1	fucosidase, alpha-L- 1, tissue	Coding	2517	NM_000147	ENST00000374479	BC017338	OTTHUMT00000008259	CCDS244.2	uc001bie.5
TC0900008933.hg.1	11.3	7.71	12.1	2.21e-08	1.52e-06	TOR1B	torsin family 1, member B (torsin B)	Multiple_Complex	27348	NM_014506	ENST00000259339	ENST00000427860	ENST00000486372	ENST00000488169	BC015578	OTTHUMT00000054615	OTTHUMT00000054616	OTTHUMT00000054617	OTTHUMT00000054618	uc004byk.1	CCDS6929.1	hsa_circ_0089050	hsa_circ_0089051	hsa_circ_0089052	hsa_circ_0089053	TOR1B.fAug10	TOR1B.hAug10	uc064wlv.1	uc064wlw.1	uc064wlx.1
TC0600007862.hg.1	10.34	6.42	15.17	2.32e-08	1.59e-06	PIM1	Pim-1 proto-oncogene, serine/threonine kinase	Multiple_Complex	5292	NM_001243186	NM_002648	ENST00000373509	ENST00000468243	ENST00000479509	BC020224	OTTHUMT00000043901	OTTHUMT00000043903	OTTHUMT00000043904	CCDS4830.1	hsa_circ_0076213	hsa_circ_0076214	hsa_circ_0076215	hsa_circ_0076216	uc003onk.4	uc063ofp.1	uc063ofq.1
TC1900011742.hg.1	9.77	4.53	37.83	2.32e-08	1.59e-06	CEACAM6	carcinoembryonic antigen-related cell adhesion molecule 6 (non-specific cross reacting antigen)	Coding	4680	NM_002483	ENST00000199764	ENST00000595740	BC005008	OTTHUMT00000321147	OTTHUMT00000462912	CCDS12585.1	uc032hyc.2	uc060zcn.1
TC0100015752.hg.1	13.97	11.65	5	2.32e-08	1.59e-06	CTSS	cathepsin S	Multiple_Complex	1520	NM_001199739	NM_004079	ENST00000368985	ENST00000448301	ENST00000472977	ENST00000480760	ENST00000483930	ENST00000607427	BC002642	OTTHUMT00000084737	OTTHUMT00000084738	OTTHUMT00000084739	OTTHUMT00000084740	OTTHUMT00000471040	OTTHUMT00000471041	uc001evn.3	CCDS55634.1	CCDS968.1	hsa_circ_0014040	hsa_circ_0014041	uc010pcj.3	uc057kpu.1	uc057kpv.1	uc057kpw.1	uc057kpx.1
TC1200010145.hg.1	10.72	14.16	-10.86	2.36e-08	1.6e-06	BCAT1	branched chain amino-acid transaminase 1, cytosolic	Multiple_Complex	586	NM_001178091	NM_001178092	NM_001178093	NM_001178094	NM_005504	ENST00000261192	ENST00000342945	ENST00000355164	ENST00000538118	ENST00000539282	ENST00000539780	ENST00000543099	ENST00000544418	ENST00000546285	ENST00000612790	OTTHUMT00000402080	OTTHUMT00000402081	OTTHUMT00000402082	OTTHUMT00000402083	OTTHUMT00000402084	OTTHUMT00000402085	OTTHUMT00000402086	OTTHUMT00000402087	OTTHUMT00000402088	OTTHUMT00000474455	BCAT1.aAug10	CCDS44845.1	CCDS53760.1	CCDS53761.1	CCDS53762.1	CCDS53763.1	hsa_circ_0002885	hsa_circ_0004426	hsa_circ_0007579	hsa_circ_0025625	hsa_circ_0025626	hsa_circ_0025627	uc001rgc.4	uc001rgd.5	uc001rge.5
TC0200009219.hg.1	7.24	4.78	5.49	2.43e-08	1.65e-06	MYO7B	myosin VIIB	Multiple_Complex	4648	NM_001080527	ENST00000409090	ENST00000409816	ENST00000428314	ENST00000437387	ENST00000491278	ENST00000494959	ENST00000496841	ENST00000563538	OTTHUMT00000331124	OTTHUMT00000331125	OTTHUMT00000331126	OTTHUMT00000331127	OTTHUMT00000331128	OTTHUMT00000335880	OTTHUMT00000422634	uc002top.3	BC172225	CCDS46405.1	MYO7B.fAug10	uc002tor.2	uc002tos.3	uc061nqe.1	uc061nqf.1	uc061nqg.1	uc061nqh.1	uc061nqj.1	NONHSAT074173	NONHSAT074174
TC1400009697.hg.1	11.15	8.1	8.3	2.48e-08	1.68e-06	NPC2; MIR4709	Niemann-Pick disease, type C2; microRNA 4709	Multiple_Complex	10577; 100616211	NM_006432	NR_039858	ENST00000238633	ENST00000434013	ENST00000541064	ENST00000553490	ENST00000554482	ENST00000555592	ENST00000555619	ENST00000556009	ENST00000557510	ENST00000577272	BC002532	OTTHUMT00000412344	OTTHUMT00000412345	OTTHUMT00000412346	OTTHUMT00000412347	OTTHUMT00000412348	OTTHUMT00000412349	OTTHUMT00000412350	OTTHUMT00000412351	OTTHUMT00000412352	uc021rwm.1	CCDS32121.1	hsa_circ_0032556	hsa_circ_0032557	NPC2.hAug10	uc001xpy.4	uc010tus.3	uc059dil.1	uc059dim.1	uc059din.1	uc059dio.1	uc059dip.1	uc059diq.1	uc059dir.1	LM611389.1:1..72:precursor_RNA	NONHSAT037792	NR_039858.1:1..72:precursor_RNA
TC1200011543.hg.1	14.97	12.66	4.98	2.5e-08	1.68e-06	PGAM1	Homo sapiens phosphoglycerate mutase 1 (brain), mRNA (cDNA clone MGC:8462 IMAGE:2821567), complete cds.; Homo sapiens phosphoglycerate mutase 1 (brain), mRNA (cDNA clone MGC:19732 IMAGE:3604026), complete cds.; Homo sapiens phosphoglycerate mutase 1 (brain), mRNA (cDNA clone MGC:15086 IMAGE:4299008), complete cds.; Homo sapiens phosphoglycerate mutase 1 (brain), mRNA (cDNA clone MGC:61519 IMAGE:5…	Multiple_Complex		BC000455_2	BC010038_2	BC011678_2	BC053356_2	BC062302_2	BC066959_2	BC073742_2	BC157873_2	ENST00000548270	OTTHUMT00000408508
TC0600011381.hg.1	11.04	8.04	8.02	2.5e-08	1.68e-06	FLOT1	flotillin 1	Multiple_Complex	10211	NM_005803	ENST00000376389	ENST00000413165	ENST00000416018	ENST00000418160	ENST00000438162	ENST00000445853	ENST00000454845	ENST00000470643	ENST00000476729	ENST00000484168	ENST00000484693	ENST00000487376	BC001146	OTTHUMT00000076276	OTTHUMT00000257555	OTTHUMT00000257556	OTTHUMT00000257557	OTTHUMT00000257558	OTTHUMT00000257559	OTTHUMT00000257560	OTTHUMT00000257561	OTTHUMT00000257562	OTTHUMT00000257563	OTTHUMT00000257564	OTTHUMT00000257565	CCDS4688.1	uc003nrm.4	uc063muj.1	uc063muk.1	uc063mul.1	uc063mum.1	uc063muo.1	uc063mup.1	uc063muq.1	uc063mur.1	uc063mus.1	uc063mut.1	uc063muu.1	hsa_circ_0002683
TC0100015082.hg.1	7.31	9.64	-5.03	2.57e-08	1.72e-06	DPH5	diphthamide biosynthesis 5	Multiple_Complex	51611	NM_001077394	NM_001077395	NM_015958	ENST00000342173	ENST00000370105	ENST00000370109	ENST00000427040	ENST00000464270	ENST00000466807	ENST00000476507	ENST00000477293	ENST00000481871	ENST00000481982	ENST00000488176	ENST00000488789	ENST00000490732	ENST00000492067	ENST00000498372	ENST00000617698	BC053857	OTTHUMT00000029881	OTTHUMT00000029882	OTTHUMT00000029883	OTTHUMT00000029884	OTTHUMT00000029885	OTTHUMT00000029886	OTTHUMT00000029887	OTTHUMT00000029888	OTTHUMT00000029889	OTTHUMT00000029890	OTTHUMT00000029891	OTTHUMT00000029892	OTTHUMT00000029893	OTTHUMT00000092517	CCDS41358.1	CCDS41359.1	DPH5.nAug10	DPH5.uAug10	DPH5.vfAug10	hsa_circ_0013355
TC0800006869.hg.1	7.06	10.25	-9.1	2.64e-08	1.76e-06	SLC7A2	solute carrier family 7 (cationic amino acid transporter, y+ system), member 2	Multiple_Complex	6542	NM_001008539	NM_001164771	NM_003046	ENST00000004531	ENST00000398090	ENST00000470360	ENST00000494857	ENST00000522656	BC069648	BC104905	BC113661	BC143583	OTTHUMT00000253367	OTTHUMT00000253368	OTTHUMT00000375242	CCDS34852.1	CCDS55203.1	CCDS6002.2	hsa_circ_0005805	hsa_circ_0083428	hsa_circ_0083429	hsa_circ_0083430	hsa_circ_0083431	hsa_circ_0083432	hsa_circ_0083433	hsa_circ_0083434	hsa_circ_0083435	hsa_circ_0083436	hsa_circ_0083437	uc011kyc.3	uc011kyd.3	uc011kye.3	uc064kns.1	uc064knx.1	NONHSAT125277
TC0100009524.hg.1	5.38	8.19	-7	2.68e-08	1.78e-06	VANGL1	VANGL planar cell polarity protein 1	Multiple_Complex	81839	NM_001172411	NM_001172412	NM_138959	ENST00000310260	ENST00000355485	ENST00000369509	ENST00000369510	ENST00000474344	ENST00000478369	BC065272	OTTHUMT00000033094	OTTHUMT00000033095	OTTHUMT00000033096	OTTHUMT00000033097	OTTHUMT00000033098	uc001efv.1	CCDS53350.1	CCDS883.1	hsa_circ_0002623	hsa_circ_0013659	hsa_circ_0013660	hsa_circ_0013661	hsa_circ_0013662	hsa_circ_0013663	hsa_circ_0013664	hsa_circ_0013665	uc009wgy.2	uc021ose.2	uc057jri.1	uc057jrj.1	uc057jrk.1	VANGL1.bAug10	VANGL1.cAug10	VANGL1.gAug10	chr1_116202261_116206889
TC0400010500.hg.1	7.81	5.32	5.6	2.69e-08	1.78e-06	RBM47	RNA binding motif protein 47	Multiple_Complex	54502	NM_001098634	NM_019027	ENST00000295971	ENST00000381793	ENST00000381795	ENST00000505220	ENST00000505414	ENST00000507180	ENST00000510871	ENST00000511598	ENST00000511902	ENST00000513044	ENST00000513473	ENST00000514014	ENST00000514782	ENST00000515053	ENST00000515809	BC126261	BC143942	OTTHUMT00000250456	OTTHUMT00000250457	OTTHUMT00000362028	OTTHUMT00000362029	OTTHUMT00000362030	OTTHUMT00000362031	OTTHUMT00000362032	OTTHUMT00000362033	OTTHUMT00000362034	OTTHUMT00000362035	OTTHUMT00000362036	OTTHUMT00000362037	OTTHUMT00000362038	OTTHUMT00000362042	OTTHUMT00000362114	CCDS3460.1	CCDS43223.1	hsa_circ_0069549	hsa_circ_0069550	hsa_circ_0069551	hsa_circ_0069552
TC1400010045.hg.1	10.97	4.71	76.55	2.74e-08	1.81e-06	SERPINA1	serpin peptidase inhibitor, clade A (alpha-1 antiproteinase, antitrypsin), member 1	Multiple_Complex	5265	NM_001002235	NM_001002236	NM_001127700	NM_001127701	NM_001127702	NM_001127703	NM_001127704	NM_001127705	NM_001127706	NM_001127707	ENST00000355814	ENST00000393087	ENST00000393088	ENST00000402629	ENST00000404814	ENST00000437397	ENST00000440909	ENST00000448921	ENST00000449399	ENST00000489769	ENST00000553327	ENST00000554720	ENST00000555289	ENST00000556091	ENST00000556955	ENST00000557093	ENST00000557118	ENST00000557361	ENST00000557492	BC011991	BC015642	OTTHUMT00000317767	OTTHUMT00000317768	OTTHUMT00000317769	OTTHUMT00000317770	OTTHUMT00000317771	OTTHUMT00000317772	OTTHUMT00000413069	OTTHUMT00000413070	OTTHUMT00000413071
TC0600011536.hg.1	12.49	9.57	7.56	2.87e-08	1.89e-06	TAPBP	TAP binding protein (tapasin)	Multiple_Complex	6892	NM_003190	NM_172208	NM_172209	ENST00000426633	ENST00000434618	ENST00000437116	ENST00000456592	ENST00000467025	ENST00000475304	ENST00000476333	ENST00000480730	ENST00000489157	BC080574	OTTHUMT00000076127	OTTHUMT00000076128	OTTHUMT00000076129	OTTHUMT00000076130	OTTHUMT00000276425	OTTHUMT00000276426	OTTHUMT00000276427	OTTHUMT00000355487	CCDS34426.1	CCDS34427.2	CCDS34428.2	TAPBP.bAug10	TAPBP.fAug10	uc003odx.3	uc003odz.4	uc010jut.3	uc063nwe.1	uc063nwf.1	uc063nwg.1	uc063nwh.1	uc063nwi.1	uc063nwj.1
TC0400012921.hg.1	9.2	6.1	8.58	2.92e-08	1.92e-06	TLR1	toll-like receptor 1	Multiple_Complex	7096	NM_003263	ENST00000308979	ENST00000502213	ENST00000505940	ENST00000508364	ENST00000508535	ENST00000509754	ENST00000515861	BC089403	BC109093	BC109094	OTTHUMT00000360510	OTTHUMT00000360537	OTTHUMT00000360538	OTTHUMT00000360555	OTTHUMT00000360556	OTTHUMT00000360557	CCDS33973.1	uc003gtl.4	uc062vyj.1	uc062vyk.1	uc062vyl.1	uc062vyn.1	uc062vyo.1	uc062vyp.1	NONHSAT096060	NONHSAT096061
TC1700010314.hg.1	13.39	10.77	6.14	2.94e-08	1.93e-06	EVI2A; EVI2B	ecotropic viral integration site 2A; ecotropic viral integration site 2B	Coding	2123; 2124	NM_001003927	NM_006495	NM_014210	ENST00000247270	ENST00000330927	ENST00000461237	ENST00000462804	ENST00000577894	BC005926	BC035572	OTTHUMT00000256349	OTTHUMT00000354491	OTTHUMT00000354492	OTTHUMT00000354493	OTTHUMT00000445554	CCDS11266.1	CCDS32608.1	CCDS42293.1	uc002hgk.3	uc002hgl.4	uc002hgm.4	uc060dqn.1	uc060dqo.1	uc060dqp.1	uc060dqq.1	uc060dqr.1	uc060dqs.1	ENST00000578021	ENST00000578584	ENST00000581884	ENST00000584948	OTTHUMT00000445555	OTTHUMT00000445556	OTTHUMT00000445557	OTTHUMT00000445558
TC1900011379.hg.1	6.97	3.4	11.94	2.96e-08	1.93e-06	NLRP12	NLR family, pyrin domain containing 12	Multiple_Complex	91662	NM_001277126	NM_001277129	NM_144687	ENST00000324134	ENST00000345770	ENST00000391772	ENST00000391773	ENST00000391775	ENST00000492915	BC028069	OTTHUMT00000134340	OTTHUMT00000134341	OTTHUMT00000134342	OTTHUMT00000134343	OTTHUMT00000134429	OTTHUMT00000134431	CCDS12864.1	CCDS62784.1	CCDS62785.1	hsa_circ_0052126	hsa_circ_0052127	NLRP12.aAug10	NLRP12.cAug10	uc002qch.6	uc002qci.6	uc002qcj.6	uc061cle.1	uc061clf.1	uc061clg.1
TC1900006968.hg.1	10.83	7.66	9.02	3e-08	1.96e-06	C19orf66	chromosome 19 open reading frame 66	Multiple_Complex	55337	NM_001308277	NM_018381	ENST00000253110	ENST00000397881	ENST00000585919	ENST00000586730	ENST00000586889	ENST00000587609	ENST00000587710	ENST00000590378	ENST00000591813	ENST00000592551	ENST00000593131	BC010847	BC026180	BC035817	OTTHUMT00000451128	OTTHUMT00000451129	OTTHUMT00000451130	OTTHUMT00000451131	OTTHUMT00000451132	OTTHUMT00000451133	OTTHUMT00000451134	OTTHUMT00000451135	OTTHUMT00000451136	OTTHUMT00000451137	OTTHUMT00000451138	C19orf66.cAug10	CCDS45957.1	uc002mmt.3	uc002mmu.5	uc002mmv.5	uc002mmw.5	uc060tdg.1	uc060tdh.1	uc060tdi.1	uc060tdj.1	uc060tdl.1	uc060tdm.1	uc060tdn.1
TC0100012496.hg.1	12.13	9.43	6.54	3.04e-08	1.98e-06	NADK	NAD kinase	Multiple_Complex	65220	NM_001198993	NM_001198994	NM_001198995	NM_023018	ENST00000341426	ENST00000341991	ENST00000342348	ENST00000378625	ENST00000460602	ENST00000464373	ENST00000469045	ENST00000477235	ENST00000480499	ENST00000480542	ENST00000489538	ENST00000492768	ENST00000492845	ENST00000497186	ENST00000497615	ENST00000497747	ENST00000498806	BC001709	OTTHUMT00000002767	OTTHUMT00000002768	OTTHUMT00000002769	OTTHUMT00000002770	OTTHUMT00000002771	OTTHUMT00000002772	OTTHUMT00000002773	OTTHUMT00000002774	OTTHUMT00000002775	OTTHUMT00000002776	OTTHUMT00000002777	OTTHUMT00000100197	OTTHUMT00000100198	OTTHUMT00000100199	OTTHUMT00000100200	OTTHUMT00000100201	OTTHUMT00000100202	uc001aic.3
TC1700009036.hg.1	7.57	4.83	6.66	3.11e-08	2.02e-06	TMC8	transmembrane channel like 8	Multiple_Complex	147138	NM_152468	ENST00000318430	ENST00000589691	ENST00000590184	ENST00000590426	ENST00000590799	ENST00000591003	ENST00000591144	ENST00000591983	ENST00000592399	BC110296	BC141865	OTTHUMT00000436900	OTTHUMT00000436901	OTTHUMT00000436943	OTTHUMT00000436946	OTTHUMT00000436947	OTTHUMT00000436948	OTTHUMT00000460690	OTTHUMT00000460691	OTTHUMT00000460692	CCDS32749.1	hsa_circ_0045869	TMC8.jAug10	uc002jup.3	uc002juq.3	uc060ksf.1	uc060ksg.1	uc060ksi.1	uc060ksj.1	uc060ksk.1	uc060ksl.1	uc060ksm.1	NONHSAT056194	NONHSAT056195	NONHSAT056196
TC0400012917.hg.1	10.07	7.54	5.79	3.13e-08	2.02e-06	ARAP2	ArfGAP with RhoGAP domain, ankyrin repeat and PH domain 2	Multiple_Complex	116984	NM_015230	ENST00000303965	ENST00000503904	ENST00000506189	ENST00000508066	ENST00000511416	ENST00000512804	ENST00000618163	OTTHUMT00000215074	OTTHUMT00000360435	OTTHUMT00000360436	OTTHUMT00000360437	OTTHUMT00000360438	OTTHUMT00000360440	ARAP2.iAug10	BC160097	CCDS3441.1	hsa_circ_0069394	hsa_circ_0069395	hsa_circ_0069396	hsa_circ_0069397	hsa_circ_0069398	hsa_circ_0069399	uc003gsq.3	uc003gsr.2	uc062vvy.1	uc062vvz.1	uc062vwa.1	uc062vwb.1	uc062vwc.1	chr4_36212011_36231267	NONHSAT095999
TC1900009824.hg.1	12.61	10.21	5.3	3.27e-08	2.1e-06	DNAJB1	DnaJ (Hsp40) homolog, subfamily B, member 1	Multiple_Complex	3337	NM_001300914	NM_006145	ENST00000254322	ENST00000396969	ENST00000594099	ENST00000595139	ENST00000595992	ENST00000596075	ENST00000596853	ENST00000598235	ENST00000598692	ENST00000601087	ENST00000601533	BC002352	BC019827	OTTHUMT00000465987	OTTHUMT00000465989	OTTHUMT00000465990	OTTHUMT00000465991	OTTHUMT00000465992	OTTHUMT00000465993	OTTHUMT00000465994	OTTHUMT00000465995	OTTHUMT00000465996	OTTHUMT00000465997	OTTHUMT00000465998	CCDS12312.1	CCDS74295.1	hsa_circ_0049761	hsa_circ_0049762	hsa_circ_0049763	hsa_circ_0049764	uc002myz.2	uc010xnr.2	uc060uoy.1	uc060uoz.1	uc060upa.1	uc060upb.1	uc060upc.1	uc060upd.1
TC0700013420.hg.1	13.37	10.69	6.39	3.28e-08	2.1e-06	ARPC1B	actin related protein 2/3 complex subunit 1B	Multiple_Complex	10095	NM_005720	ENST00000252725	ENST00000414376	ENST00000417330	ENST00000418347	ENST00000427217	ENST00000429246	ENST00000431816	ENST00000432343	ENST00000443222	ENST00000445924	ENST00000451682	ENST00000455009	ENST00000458033	ENST00000463078	ENST00000468337	ENST00000474880	ENST00000481997	ENST00000484375	ENST00000484600	ENST00000491294	ENST00000493403	BC002562	BC002988	BC007555	OTTHUMT00000335892	OTTHUMT00000335894	OTTHUMT00000335895	OTTHUMT00000335896	OTTHUMT00000335897	OTTHUMT00000335898	OTTHUMT00000335899	OTTHUMT00000335901	OTTHUMT00000335902	OTTHUMT00000335903	OTTHUMT00000335904	OTTHUMT00000335905	OTTHUMT00000335906	OTTHUMT00000335907	OTTHUMT00000335957
TC1500007196.hg.1	9.12	11.8	-6.4	3.35e-08	2.14e-06	SLC27A2	solute carrier family 27 (fatty acid transporter), member 2	Multiple_Complex	11001	NM_001159629	NM_003645	ENST00000267842	ENST00000380902	ENST00000544960	ENST00000559938	BC057770	OTTHUMT00000254539	OTTHUMT00000418284	OTTHUMT00000418285	OTTHUMT00000418286	CCDS10133.1	CCDS53943.1	hsa_circ_0035201	hsa_circ_0035202	hsa_circ_0035203	uc001zxw.4	uc001zxx.4	uc010bes.4	uc059jcr.1
TC0400007344.hg.1	4.13	8.04	-14.96	3.36e-08	2.14e-06	UCHL1	ubiquitin C-terminal hydrolase L1	Multiple_Complex	7345	NM_004181	ENST00000284440	ENST00000381760	ENST00000472501	ENST00000503431	ENST00000504818	ENST00000505232	ENST00000508768	ENST00000510566	ENST00000512419	ENST00000512788	ENST00000514764	ENST00000514924	BC000332	BC005117	BC006305	OTTHUMT00000216827	OTTHUMT00000216828	OTTHUMT00000216829	OTTHUMT00000216830	OTTHUMT00000360473	OTTHUMT00000360474	OTTHUMT00000360475	OTTHUMT00000360476	OTTHUMT00000360477	OTTHUMT00000360478	OTTHUMT00000360479	OTTHUMT00000360480	CCDS3462.1	hsa_circ_0069571	hsa_circ_0069572	hsa_circ_0069573	hsa_circ_0069574	hsa_circ_0069575	hsa_circ_0069576	hsa_circ_0069577	hsa_circ_0069578	hsa_circ_0069579	hsa_circ_0069580	hsa_circ_0069581
TC0300008539.hg.1	9.31	6.89	5.36	3.39e-08	2.16e-06	SLC15A2	solute carrier family 15 (oligopeptide transporter), member 2	Multiple_Complex	6565	NM_001145998	NM_021082	ENST00000295605	ENST00000465060	ENST00000469013	ENST00000469422	ENST00000489711	ENST00000489886	ENST00000489957	BC044572	OTTHUMT00000355239	OTTHUMT00000355240	OTTHUMT00000355242	OTTHUMT00000355243	OTTHUMT00000355244	OTTHUMT00000355245	OTTHUMT00000355246	CCDS3007.1	CCDS54631.1	hsa_circ_0066972	hsa_circ_0066973	hsa_circ_0066974	hsa_circ_0066975	hsa_circ_0066976	hsa_circ_0066977	SLC15A2.aAug10	SLC15A2.hAug10	SLC15A2.kAug10	uc003eep.3	uc011bjn.2	uc062mzd.1	uc062mze.1	uc062mzg.1	uc062mzh.1	uc062mzi.1	NONHSAT091485
TC1200009558.hg.1	12.48	8.07	21.24	3.4e-08	2.16e-06	NINJ2	ninjurin 2	Multiple_Complex	4815	NM_001294345	NM_001294346	NM_016533	ENST00000305108	ENST00000397265	ENST00000433832	ENST00000537416	ENST00000542920	OTTHUMT00000206673	OTTHUMT00000397870	OTTHUMT00000397913	OTTHUMT00000398026	OTTHUMT00000398027	uc010sdr.2	BC153186	CCDS73418.1	CCDS8505.1	hsa_circ_0024956	NINJ2.eAug10	uc001qil.4	uc058jpl.1	uc058jpm.1	uc058jpn.1	NONHSAT025347
TC2000009970.hg.1	14.77	12.23	5.82	3.44e-08	2.17e-06	SIRPB1	signal-regulatory protein beta 1	Multiple_Complex	10326	NM_001083910	NM_001135844	NM_006065	ENST00000262929	ENST00000279477	ENST00000381596	ENST00000381603	ENST00000381605	ENST00000562014	ENST00000563840	ENST00000565076	ENST00000565087	ENST00000565230	ENST00000565775	ENST00000566055	ENST00000568365	ENST00000569387	ENST00000569629	OTTHUMT00000077555	OTTHUMT00000077556	OTTHUMT00000077557	OTTHUMT00000077558	OTTHUMT00000421353	OTTHUMT00000421424	OTTHUMT00000421425	OTTHUMT00000421426	OTTHUMT00000421427	OTTHUMT00000421498	OTTHUMT00000421504	OTTHUMT00000421505	OTTHUMT00000421532	OTTHUMT00000421540	BC156609	CCDS13019.1	CCDS42850.1	CCDS46571.1	SIRPB1andSIRPD.aAug10	uc002wfk.5	uc002wfl.5	uc010gai.4
TC0100016139.hg.1	11.5	7.6	14.96	3.47e-08	2.19e-06	CD48	CD48 molecule	Multiple_Complex	962	NM_001256030	NM_001778	ENST00000368045	ENST00000368046	ENST00000613788	BC016182	BC030224	OTTHUMT00000060471	OTTHUMT00000060472	OTTHUMT00000476976	CCDS1208.1	CCDS72955.1	hsa_circ_0014955	uc001fwn.4	uc001fwo.3	uc001fwp.5
TC1400008014.hg.1	9.06	6.55	5.67	3.64e-08	2.29e-06	RIN3	Ras and Rab interactor 3	Multiple_Complex	79890	NM_024832	ENST00000216487	ENST00000418924	ENST00000553959	ENST00000553992	ENST00000554888	ENST00000555589	ENST00000555891	ENST00000555908	ENST00000556385	ENST00000556418	ENST00000557762	ENST00000620541	BC070062	OTTHUMT00000412269	OTTHUMT00000412271	OTTHUMT00000412273	OTTHUMT00000412274	OTTHUMT00000412275	OTTHUMT00000412276	OTTHUMT00000412277	OTTHUMT00000412278	OTTHUMT00000412279	OTTHUMT00000412281	OTTHUMT00000412282	CCDS32144.1	hsa_circ_0000561	RIN3.cAug10	RIN3.fAug10	RIN3.gAug10	RIN3.nAug10	RIN3.rAug10	uc001yap.4	uc059enf.1	uc059eng.1	uc059enh.1	uc059eni.1	uc059enj.1	uc059enk.1	uc059enl.1
TC0600009597.hg.1	13.45	10.91	5.82	3.67e-08	2.3e-06	TNFAIP3	tumor necrosis factor, alpha-induced protein 3	Multiple_Complex	7128	NM_001270507	NM_001270508	NM_006290	ENST00000237289	ENST00000420009	ENST00000421450	ENST00000433680	ENST00000485192	ENST00000612899	ENST00000614035	ENST00000615468	ENST00000619035	ENST00000620204	ENST00000621150	BC113871	BC114480	OTTHUMT00000042414	OTTHUMT00000042415	OTTHUMT00000042416	OTTHUMT00000042417	OTTHUMT00000042418	CCDS5187.1	hsa_circ_0077995	hsa_circ_0077996	uc003qhr.5	uc031spv.2	uc063rui.1	uc063ruj.1	uc063ruk.1	uc063rul.1	uc063rum.1	uc063run.1	uc063ruo.1	uc063rup.1	uc063ruq.1	NONHSAT115190
TC1900011847.hg.1	9.19	4.6	24.1	3.7e-08	2.31e-06	LRG1	leucine-rich alpha-2-glycoprotein 1	Multiple_Complex	116844	NM_052972	ENST00000306390	ENST00000586883	BC034389	BC070198	OTTHUMT00000458654	OTTHUMT00000458655	CCDS12130.1	hsa_circ_0048634	uc002mau.4	uc060rxy.1
TC0300008839.hg.1	9.32	6.04	9.71	3.7e-08	2.31e-06	ACPP	acid phosphatase, prostate	Multiple_Complex	55	NM_001099	NM_001134194	NM_001292037	ENST00000336375	ENST00000351273	ENST00000475741	ENST00000483689	ENST00000489084	ENST00000493235	ENST00000495911	ENST00000507647	ENST00000512463	BC007460	BC008493	BC016344	OTTHUMT00000356699	OTTHUMT00000356700	OTTHUMT00000356701	OTTHUMT00000356752	OTTHUMT00000356753	OTTHUMT00000356784	OTTHUMT00000356785	OTTHUMT00000358311	OTTHUMT00000358312	CCDS3073.1	CCDS46916.1	hsa_circ_0067353	uc003eon.4	uc003eop.5	uc010htp.3	uc062nws.1	uc062nwt.1	uc062nwu.1	uc062nwv.1	uc062nww.1	uc062nwx.1
TC0600009310.hg.1	6.93	10.88	-15.41	3.77e-08	2.34e-06	GJA1	gap junction protein alpha 1	Multiple_Complex	2697	NM_000165	ENST00000282561	BC026329	OTTHUMT00000042023	CCDS5123.1	hsa_circ_0077753	hsa_circ_0077754	hsa_circ_0077755	uc003pyr.4
TC0200015578.hg.1	11.62	9.14	5.59	3.8e-08	2.36e-06	IDH1	isocitrate dehydrogenase 1 (NADP+)	Multiple_Complex	3417	NM_001282386	NM_001282387	NM_005896	ENST00000345146	ENST00000415282	ENST00000415913	ENST00000417583	ENST00000446179	ENST00000451391	ENST00000462386	ENST00000481557	ENST00000484575	BC012846	BC093020	OTTHUMT00000256475	OTTHUMT00000336669	OTTHUMT00000336670	OTTHUMT00000336672	OTTHUMT00000336673	OTTHUMT00000336674	OTTHUMT00000336675	OTTHUMT00000336676	OTTHUMT00000336678	CCDS2381.1	hsa_circ_0057967	hsa_circ_0057968	hsa_circ_0057969	hsa_circ_0057970	IDH1.fAug10	IDH1.jAug10	uc002vcs.5	uc002vct.5	uc002vcu.5	uc061rws.1	uc061rwt.1	uc061rwu.1	uc061rwv.1	uc061rww.1	uc061rwx.1	NONHSAT076635
TC0700009807.hg.1	11.45	9.04	5.31	3.82e-08	2.36e-06	INSIG1	insulin induced gene 1	Multiple_Complex	3638	NM_005542	NM_198336	NM_198337	ENST00000340368	ENST00000342407	ENST00000344756	ENST00000425172	ENST00000468307	ENST00000476756	BC001880	OTTHUMT00000322244	OTTHUMT00000322245	OTTHUMT00000322246	OTTHUMT00000322247	OTTHUMT00000322248	uc003wly.3	CCDS5938.1	CCDS5939.1	hsa_circ_0083080	hsa_circ_0083081	hsa_circ_0083082	hsa_circ_0083083	hsa_circ_0083084	uc003wlz.4	uc011kvu.3	uc064jop.1	uc064joq.1	uc064jor.1
TC0600013231.hg.1	12.58	8.22	20.55	3.86e-08	2.38e-06	SGK1	serum/glucocorticoid regulated kinase 1	Multiple_Complex	6446	NM_001143676	NM_001143677	NM_001143678	NM_001291995	NM_005627	ENST00000237305	ENST00000367855	ENST00000367857	ENST00000367858	ENST00000413996	ENST00000460769	ENST00000461976	ENST00000472859	ENST00000473704	ENST00000474427	ENST00000475719	ENST00000475882	ENST00000477460	ENST00000484353	ENST00000485771	ENST00000489458	ENST00000490149	ENST00000524387	ENST00000524764	ENST00000524929	ENST00000525700	ENST00000525877	ENST00000528577	ENST00000530421	ENST00000531575	ENST00000531782	ENST00000532021	ENST00000532856	ENST00000533224	ENST00000534658	BC001263	OTTHUMT00000042304	OTTHUMT00000042305	OTTHUMT00000042306	OTTHUMT00000042307
TC0800008235.hg.1	3.57	6.19	-6.15	3.89e-08	2.39e-06	FAM92A1	family with sequence similarity 92, member A1	Multiple_Complex	137392	NM_001283034	NM_145269	NR_104267	NR_104268	ENST00000359421	ENST00000423990	ENST00000452913	ENST00000517718	ENST00000518116	ENST00000518322	ENST00000518829	ENST00000519135	ENST00000519679	ENST00000520363	ENST00000520937	ENST00000520955	ENST00000521641	ENST00000522324	ENST00000522803	ENST00000523453	ENST00000523475	ENST00000523577	ENST00000620645	OTTHUMT00000377889	OTTHUMT00000377890	OTTHUMT00000377891	OTTHUMT00000377892	OTTHUMT00000377893	OTTHUMT00000377894	OTTHUMT00000377895	OTTHUMT00000377948	OTTHUMT00000377949	OTTHUMT00000377950	OTTHUMT00000377951	OTTHUMT00000377952	OTTHUMT00000377953	OTTHUMT00000377954	OTTHUMT00000377955	OTTHUMT00000378064	OTTHUMT00000378065
TC1500007518.hg.1	11.38	8.95	5.41	3.91e-08	2.4e-06	RAB8B	RAB8B, member RAS oncogene family	Multiple_Complex	51762	NM_016530	ENST00000321437	ENST00000558119	ENST00000558990	ENST00000559006	ENST00000559927	BC020654	OTTHUMT00000256336	OTTHUMT00000417741	OTTHUMT00000417742	OTTHUMT00000417743	OTTHUMT00000417744	CCDS10183.1	hsa_circ_0035627	hsa_circ_0035628	hsa_circ_0035629	hsa_circ_0035630	hsa_circ_0035631	hsa_circ_0035632	hsa_circ_0035633	RAB8B.cAug10	RAB8B.dAug10	uc002alz.4	uc059kbw.1	uc059kbx.1	uc059kby.1	uc059kbz.1
TC1500010754.hg.1	7.76	4.96	6.95	3.92e-08	2.4e-06	PLEKHO2	pleckstrin homology domain containing, family O member 2	Multiple_Complex	80301	NM_001195059	NM_025201	ENST00000323544	ENST00000616065	BC008744	OTTHUMT00000256659	CCDS10196.1	CCDS73739.1	hsa_circ_0007152	hsa_circ_0035856	hsa_circ_0035857	hsa_circ_0035858	uc002anv.4	uc002anw.4
TC0300011200.hg.1	15.58	13.02	5.92	4.06e-08	2.48e-06	TKT	transketolase	Multiple_Complex	7086	NM_001064	NM_001135055	NM_001258028	NR_047580	ENST00000296289	ENST00000423516	ENST00000423525	ENST00000450814	ENST00000460243	ENST00000460343	ENST00000461139	ENST00000462138	ENST00000466765	ENST00000469678	ENST00000472528	ENST00000483706	ENST00000487660	ENST00000494523	BC002433	BC009970	OTTHUMT00000350356	OTTHUMT00000350357	OTTHUMT00000350358	OTTHUMT00000350359	OTTHUMT00000350362	OTTHUMT00000350363	OTTHUMT00000350364	OTTHUMT00000350365	OTTHUMT00000350366	OTTHUMT00000350367	OTTHUMT00000350368	OTTHUMT00000350369	OTTHUMT00000350370	CCDS2871.1	CCDS58834.1	hsa_circ_0001311	hsa_circ_0001974	hsa_circ_0066173	hsa_circ_0066174	hsa_circ_0066175
TC0100012242.hg.1	6.66	9.17	-5.67	4.09e-08	2.49e-06	EFCAB2	EF-hand calcium binding domain 2	Multiple_Complex	84288	NM_001143943	NM_001290327	NM_032328	NR_026587	ENST00000366521	ENST00000366522	ENST00000366523	ENST00000391837	ENST00000425550	ENST00000427529	ENST00000447569	ENST00000473686	ENST00000479260	ENST00000479923	ENST00000487845	ENST00000495271	ENST00000497591	ENST00000518607	ENST00000549220	ENST00000551317	BC005357	OTTHUMT00000097407	OTTHUMT00000097408	OTTHUMT00000097409	OTTHUMT00000097410	OTTHUMT00000097411	OTTHUMT00000097412	OTTHUMT00000097413	OTTHUMT00000097414	OTTHUMT00000097415	OTTHUMT00000097416	OTTHUMT00000097417	OTTHUMT00000381046	OTTHUMT00000381047	OTTHUMT00000381048	OTTHUMT00000404592	OTTHUMT00000404593	CCDS31082.1	CCDS44341.1	EFCAB2.bAug10
TC2200006617.hg.1	7.24	9.73	-5.63	4.17e-08	2.53e-06	TBX1	T-box 1	Multiple_Complex	6899	NM_005992	NM_080646	NM_080647	ENST00000329705	ENST00000332710	ENST00000359500	ENST00000475303	ENST00000484336	ENST00000621939	OTTHUMT00000318032	OTTHUMT00000318033	OTTHUMT00000318034	OTTHUMT00000318035	OTTHUMT00000318890	CCDS13765.1	CCDS13766.1	CCDS13767.1	GU014843	TBX1.aAug10	TBX1.cAug10	TBX1.fAug10	uc002zqa.2	uc002zqb.4	uc002zqc.4	uc062bng.1	uc062bnh.1	uc062bni.1	NONHSAT083423	NONHSAT083424
TC0100006881.hg.1	12.13	9.52	6.12	4.25e-08	2.56e-06	TNFRSF1B; MIR4632; MIR7846	tumor necrosis factor receptor superfamily, member 1B; microRNA 4632; microRNA 7846	Multiple_Complex	7133; 100616438; 102465836	NM_001066	NR_039775	NR_107000	ENST00000376259	ENST00000489921	ENST00000492361	ENST00000536782	ENST00000584158	ENST00000622420	BC052977	OTTHUMT00000005133	OTTHUMT00000005134	OTTHUMT00000005135	CCDS145.1	hsa_circ_0009943	hsa_circ_0009944	hsa_circ_0009945	hsa_circ_0009946	uc001att.4	uc001atu.4	uc021ogi.2	uc031tos.1	uc057cji.1	uc057cjj.1	NONHSAT000943	NONHSAT000944	NONHSAT000945	NR_039775.2:1..61:precursor_RNA	NR_107000.1:1..96:precursor_RNA
TC0400010453.hg.1	11.21	8.3	7.52	4.28e-08	2.57e-06	TMEM156	transmembrane protein 156	Multiple_Complex	80008	NM_001303228	NM_024943	ENST00000344606	ENST00000372489	ENST00000381938	ENST00000495029	BC030803	OTTHUMT00000250435	OTTHUMT00000317570	OTTHUMT00000360606	OTTHUMT00000360607	CCDS3448.1	hsa_circ_0069438	hsa_circ_0069439	hsa_circ_0069440	TMEM156.dAug10	TMEM156.gAug10	uc003gto.4	uc062vyy.1	uc062vyz.1	uc062vza.1	NONHSAT096065	NONHSAT096066
TC0800009735.hg.1	6.24	9.1	-7.26	4.28e-08	2.57e-06	MTUS1	microtubule associated tumor suppressor 1	Multiple_Complex	57509	NM_001001924	NM_001001925	NM_001001931	NM_001166393	NM_020749	ENST00000262102	ENST00000297488	ENST00000381861	ENST00000381869	ENST00000517413	ENST00000517721	ENST00000517818	ENST00000518138	ENST00000518713	ENST00000518755	ENST00000518792	ENST00000518889	ENST00000518891	ENST00000518975	ENST00000519066	ENST00000519263	ENST00000520196	ENST00000521635	ENST00000521772	ENST00000521882	ENST00000522149	ENST00000522757	ENST00000523183	ENST00000523471	ENST00000523718	ENST00000524044	ENST00000524371	ENST00000544260	BC136320	OTTHUMT00000375243	OTTHUMT00000375244	OTTHUMT00000375245	OTTHUMT00000375246	OTTHUMT00000375247	OTTHUMT00000375248
TC1200006737.hg.1	7.33	10.39	-8.36	4.29e-08	2.57e-06	PHC1	polyhomeotic homolog 1 (Drosophila)	Multiple_Complex	1911	NM_004426	ENST00000433083	ENST00000433847	ENST00000535510	ENST00000537610	ENST00000538657	ENST00000539063	ENST00000539928	ENST00000540574	ENST00000540809	ENST00000541181	ENST00000542346	ENST00000543824	ENST00000544539	ENST00000544916	BC073964	BC157850	OTTHUMT00000399114	OTTHUMT00000399115	OTTHUMT00000399116	OTTHUMT00000399117	OTTHUMT00000399118	OTTHUMT00000399119	OTTHUMT00000399120	OTTHUMT00000399121	OTTHUMT00000399122	OTTHUMT00000399123	OTTHUMT00000399124	OTTHUMT00000399125	OTTHUMT00000399126	OTTHUMT00000399127	CCDS8597.1	hsa_circ_0025390	hsa_circ_0025391	hsa_circ_0025392	hsa_circ_0025393	hsa_circ_0025394	hsa_circ_0025395	hsa_circ_0025396	hsa_circ_0025397
TC0100012921.hg.1	9.91	5.55	20.56	4.32e-08	2.58e-06	DHRS3; MIR6730	dehydrogenase/reductase (SDR family) member 3; microRNA 6730	Multiple_Complex	9249; 102466722	NM_004753	NR_106788	ENST00000430996	ENST00000464917	ENST00000482265	ENST00000616661	ENST00000622213	BC002730	OTTHUMT00000005318	OTTHUMT00000005319	OTTHUMT00000005320	OTTHUMT00000005321	CCDS146.1	hsa_circ_0010014	hsa_circ_0010015	hsa_circ_0010016	hsa_circ_0010018	hsa_circ_0010019	hsa_circ_0010020	hsa_circ_0010021	hsa_circ_0010023	hsa_circ_0010024	hsa_circ_0010025	uc001aue.2	uc031tpa.2	uc031tpc.1	uc057cjy.1	uc057cka.1	chr1_12638745_12639440	NONHSAT000956	NONHSAT000958	NONHSAT000959	NONHSAT000960	NR_106788.2:1..67:precursor_RNA
TC0100015822.hg.1	14.61	12.33	4.86	4.35e-08	2.59e-06	S100A11	S100 calcium binding protein A11	Multiple_Complex	6282	NM_005620	ENST00000271638	ENST00000478109	BC001410	BC014354	OTTHUMT00000036676	OTTHUMT00000036677	uc001ezn.3	CCDS1009.1	hsa_circ_0014204	hsa_circ_0014205	hsa_circ_0014206	hsa_circ_0014207	hsa_circ_0014208	uc057kzs.1
TC1500008983.hg.1	12	9.8	4.61	4.39e-08	2.61e-06	SLC12A6	solute carrier family 12 (potassium/chloride transporter), member 6	Multiple_Complex	9990	NM_001042494	NM_001042495	NM_001042496	NM_001042497	NM_005135	NM_133647	ENST00000290209	ENST00000354181	ENST00000397702	ENST00000397707	ENST00000458406	ENST00000558589	ENST00000558667	ENST00000558950	ENST00000559076	ENST00000559236	ENST00000559441	ENST00000559484	ENST00000559523	ENST00000559664	ENST00000560023	ENST00000560164	ENST00000560332	ENST00000560611	ENST00000561080	ENST00000561120	BC051744	BC070107	BC126241	BC126243	OTTHUMT00000251603	OTTHUMT00000417989	OTTHUMT00000417990	OTTHUMT00000417991	OTTHUMT00000417992	OTTHUMT00000417993	OTTHUMT00000417994	OTTHUMT00000417995	OTTHUMT00000417996	OTTHUMT00000417997
TC0700008743.hg.1	13.69	11.06	6.2	4.45e-08	2.64e-06	PIK3CG	phosphatidylinositol-4,5-bisphosphate 3-kinase, catalytic subunit gamma	Multiple_Complex	5294	NM_001282426	NM_001282427	NM_002649	ENST00000359195	ENST00000440650	ENST00000466738	ENST00000473541	ENST00000496166	BC035683	OTTHUMT00000349292	OTTHUMT00000349293	OTTHUMT00000349294	OTTHUMT00000349295	OTTHUMT00000349296	CCDS5739.1	hsa_circ_0081877	uc003vdu.5	uc003vdv.6	uc003vdw.5	uc064gwl.1	uc064gwm.1	NONHSAT122667
TC1200007182.hg.1	13.29	10.26	8.15	4.5e-08	2.66e-06	FAR2	fatty acyl-CoA reductase 2	Multiple_Complex	55711	NM_001271783	NM_001271784	NM_018099	ENST00000182377	ENST00000536681	ENST00000547116	ENST00000547411	ENST00000547759	ENST00000549080	ENST00000550541	ENST00000551193	ENST00000551451	ENST00000552137	BC022267	OTTHUMT00000403478	OTTHUMT00000403479	OTTHUMT00000403480	OTTHUMT00000403481	OTTHUMT00000403482	OTTHUMT00000403483	OTTHUMT00000403484	OTTHUMT00000403485	OTTHUMT00000403486	OTTHUMT00000403487	CCDS61084.1	CCDS8717.1	FAR2.cAug10	FAR2.fAug10	FAR2.gAug10	hsa_circ_0025749	hsa_circ_0025750	hsa_circ_0025751	hsa_circ_0025752	uc001ris.6	uc001rit.5	uc009zjm.5	uc058mhz.1	uc058mia.1	uc058mib.1	uc058mic.1
TC1100013222.hg.1	11.43	8.94	5.61	4.8e-08	2.83e-06	CARD16	caspase recruitment domain family, member 16	Multiple_Complex	114769	NM_001017534	NM_052889	ENST00000375704	ENST00000375706	ENST00000527065	ENST00000528513	OTTHUMT00000388147	OTTHUMT00000388148	OTTHUMT00000388151	OTTHUMT00000388152	BC148760	CARD16.aAug10	CCDS31661.1	CCDS41705.1	uc001pio.2	uc001pip.2	uc058gyk.1	uc058gyl.1	NONHSAT023951
TC1600010363.hg.1	6.33	9.35	-8.09	4.83e-08	2.84e-06	IRX3	iroquois homeobox 3	Multiple_Complex	79191	NM_024336	ENST00000329734	ENST00000558054	ENST00000558180	BC023667	OTTHUMT00000256910	OTTHUMT00000417410	OTTHUMT00000417411	CCDS10750.1	IRX3.aAug10	uc002eht.2	uc059ugx.1	uc059ugy.1
TC1600011560.hg.1	7.44	10.02	-5.99	4.9e-08	2.87e-06	MTSS1L	metastasis suppressor 1-like	Multiple_Complex	92154	NM_138383	ENST00000338779	ENST00000562883	ENST00000576338	ENST00000616026	OTTHUMT00000434927	OTTHUMT00000437787	OTTHUMT00000437788	CCDS32476.1	hsa_circ_0040297	hsa_circ_0040298	hsa_circ_0040299	hsa_circ_0040300	hsa_circ_0040301	hsa_circ_0040302	hsa_circ_0040303	hsa_circ_0040304	hsa_circ_0040305	hsa_circ_0040306	hsa_circ_0040307	hsa_circ_0040308	hsa_circ_0040309	hsa_circ_0040310	hsa_circ_0040311	uc002ezj.4	uc059wri.1	uc059wrj.1	uc059wrk.1	NONHSAT143439
TC1100011514.hg.1	13.08	10.06	8.12	5.04e-08	2.95e-06	DHCR7	7-dehydrocholesterol reductase	Multiple_Complex	1717	NM_001163817	NM_001360	ENST00000355527	ENST00000407721	ENST00000525137	ENST00000525346	ENST00000526780	ENST00000527316	ENST00000527452	ENST00000529990	ENST00000531364	ENST00000533800	ENST00000534701	ENST00000534795	BC000054	OTTHUMT00000394241	OTTHUMT00000394242	OTTHUMT00000394243	OTTHUMT00000394244	OTTHUMT00000394246	OTTHUMT00000394248	OTTHUMT00000394249	OTTHUMT00000394250	OTTHUMT00000394251	OTTHUMT00000394252	OTTHUMT00000394253	OTTHUMT00000394254	CCDS8200.1	DHCR7.bAug10	hsa_circ_0023363	hsa_circ_0023364	hsa_circ_0023365	hsa_circ_0023366	hsa_circ_0023367	hsa_circ_0023368	hsa_circ_0023369	hsa_circ_0023370	hsa_circ_0023371	hsa_circ_0023372	hsa_circ_0023373
TC0400008318.hg.1	11.86	9.42	5.4	5.1e-08	2.96e-06	TET2	tet methylcytosine dioxygenase 2	Multiple_Complex	54790	NM_001127208	NM_017628	ENST00000265149	ENST00000305737	ENST00000380013	ENST00000394764	ENST00000413648	ENST00000504042	ENST00000505801	ENST00000513237	ENST00000514870	ENST00000540549	OTTHUMT00000253951	OTTHUMT00000253952	OTTHUMT00000363308	OTTHUMT00000363309	OTTHUMT00000363310	OTTHUMT00000363311	OTTHUMT00000363312	OTTHUMT00000363313	uc021xqk.1	CCDS3666.1	CCDS47120.1	hsa_circ_0002525	hsa_circ_0070560	hsa_circ_0070561	hsa_circ_0070562	hsa_circ_0070563	hsa_circ_0070564	TET2.aAug10	uc003hxj.3	uc003hxk.4	uc010ilp.3	uc011cez.3	uc062ysb.1	uc062ysc.1	uc062ysd.1	uc062yse.1	uc062ysf.1	chr4_106155053_106158508
TC0300011173.hg.1	9.33	13.59	-19.11	5.1e-08	2.96e-06	NT5DC2	5-nucleotidase domain containing 2	Multiple_Complex	64943	NM_001134231	NM_022908	ENST00000307076	ENST00000422318	ENST00000459839	ENST00000462261	ENST00000463947	ENST00000466112	ENST00000469616	ENST00000471522	ENST00000478091	ENST00000479024	ENST00000486792	ENST00000487779	ENST00000489316	ENST00000490681	ENST00000492555	BC014550	OTTHUMT00000351509	OTTHUMT00000351560	OTTHUMT00000351561	OTTHUMT00000351562	OTTHUMT00000351563	OTTHUMT00000351635	OTTHUMT00000351637	OTTHUMT00000351638	OTTHUMT00000351641	OTTHUMT00000351643	OTTHUMT00000351926	OTTHUMT00000351927	OTTHUMT00000351928	OTTHUMT00000351929	OTTHUMT00000377189	CCDS2858.1	CCDS46843.1	hsa_circ_0066075	hsa_circ_0066076	hsa_circ_0066077	NT5DC2.jAug10	NT5DC2.lAug10
TC0900007680.hg.1	11.21	8.38	7.14	5.12e-08	2.96e-06	TLE4	transducin-like enhancer of split 4	Multiple_Complex	7091	NM_001282748	NM_001282749	NM_001282753	NM_001282760	NM_007005	NR_104239	ENST00000265284	ENST00000376524	ENST00000376525	ENST00000376537	ENST00000376544	ENST00000376552	ENST00000414465	ENST00000417836	ENST00000425506	ENST00000428713	ENST00000435650	ENST00000455913	ENST00000461758	ENST00000462803	ENST00000463431	ENST00000466428	ENST00000467142	ENST00000470872	ENST00000474519	ENST00000476523	ENST00000478290	ENST00000483597	ENST00000485159	ENST00000490347	ENST00000493163	ENST00000495170	ENST00000496114	ENST00000496853	BC045650	BC059405	OTTHUMT00000052785	OTTHUMT00000052787	OTTHUMT00000052788	OTTHUMT00000052789
TC2000009216.hg.1	9.21	5.93	9.71	5.13e-08	2.96e-06	SLPI	secretory leukocyte peptidase inhibitor	Multiple_Complex	6590	NM_003064	ENST00000338380	BC020708	OTTHUMT00000080494	CCDS13347.1	hsa_circ_0060534	hsa_circ_0060535	hsa_circ_0060536	hsa_circ_0060537	hsa_circ_0060538	uc002xnm.2
TC1600007931.hg.1	16.58	13.45	8.71	5.14e-08	2.97e-06	LPCAT2	lysophosphatidylcholine acyltransferase 2	Multiple_Complex	54947	NM_017839	ENST00000262134	ENST00000562299	ENST00000563095	ENST00000564084	ENST00000565056	ENST00000566375	ENST00000566911	ENST00000566915	ENST00000615823	BC002472	OTTHUMT00000256977	OTTHUMT00000433264	OTTHUMT00000433265	OTTHUMT00000433266	OTTHUMT00000433267	OTTHUMT00000433268	OTTHUMT00000433269	OTTHUMT00000433270	CCDS10753.1	ENST00000576365.1	hsa_circ_0039412	hsa_circ_0039413	hsa_circ_0039414	OTTHUMT00000440031	uc002eie.5	uc059uid.1	uc059uie.1	uc059uif.1	uc059uig.1	uc059uih.1	uc059uii.1	uc059uij.1	uc059uik.1	uc059uil.1	ENST00000576365	HG508117.1:1..3828:ncRNA	NONHSAT142637	NONHSAT142638
TC1900009548.hg.1	16.27	13.05	9.32	5.16e-08	2.97e-06	MYO1F	myosin IF	Multiple_Complex	4542	NM_012335	ENST00000338257	ENST00000594774	ENST00000594977	ENST00000595046	ENST00000595191	ENST00000595325	ENST00000596245	ENST00000596645	ENST00000596675	ENST00000596937	ENST00000597222	ENST00000597459	ENST00000598005	ENST00000598321	ENST00000598529	ENST00000598797	ENST00000599123	ENST00000600825	ENST00000600885	ENST00000601502	ENST00000602136	ENST00000613525	BC028071	OTTHUMT00000342716	OTTHUMT00000460245	OTTHUMT00000460246	OTTHUMT00000460247	OTTHUMT00000460248	OTTHUMT00000460249	OTTHUMT00000460250	OTTHUMT00000460251	OTTHUMT00000460252	OTTHUMT00000460253	OTTHUMT00000460254	OTTHUMT00000460255	OTTHUMT00000460256	OTTHUMT00000460299	OTTHUMT00000460300	OTTHUMT00000460301
TC0300009661.hg.1	10.87	8.44	5.38	5.22e-08	2.99e-06	B3GNT5	UDP-GlcNAc:betaGal beta-1,3-N-acetylglucosaminyltransferase 5	Multiple_Complex	84002	NM_032047	ENST00000326505	ENST00000460419	ENST00000462559	ENST00000464191	ENST00000464923	ENST00000465010	ENST00000477699	ENST00000480551	ENST00000481531	ENST00000488301	ENST00000493370	ENST00000496270	BC028058	OTTHUMT00000351009	OTTHUMT00000351010	OTTHUMT00000351011	OTTHUMT00000351012	OTTHUMT00000351013	OTTHUMT00000351014	OTTHUMT00000351015	OTTHUMT00000351016	OTTHUMT00000351017	OTTHUMT00000351018	OTTHUMT00000351019	OTTHUMT00000351020	uc003flk.3	B3GNT5.fAug10	B3GNT5.gAug10	B3GNT5.oAug10	CCDS3244.1	hsa_circ_0068153	hsa_circ_0068154	uc003fll.4	uc003flm.4	uc003fln.2	uc062qnz.1	uc062qoa.1	uc062qob.1	uc062qoc.1
TC0600007495.hg.1	14.32	11.61	6.53	5.26e-08	3.01e-06	HLA-A	major histocompatibility complex, class I, A	Multiple_Complex	3105	NM_001242758	NM_002116	ENST00000376802	ENST00000376806	ENST00000376809	ENST00000396634	ENST00000461903	ENST00000479320	ENST00000495183	ENST00000496081	BC003069	BC008611	BC019236	OTTHUMT00000252909	OTTHUMT00000252910	OTTHUMT00000252911	OTTHUMT00000252912	OTTHUMT00000252913	OTTHUMT00000252914	OTTHUMT00000252915	uc003nol.3	CCDS34373.1	HLA_.fAug10	HLA_.gAug10	uc021yub.2	uc063moy.1	uc063moz.1	uc063mpa.1	uc063mpb.1	uc063mpc.1	uc063mpd.1
TC2200008856.hg.1	10.52	7.71	7	5.28e-08	3.01e-06	NAGA	N-acetylgalactosaminidase, alpha-	Multiple_Complex	4668	NM_000262	ENST00000396398	ENST00000402937	ENST00000403363	BC000095	OTTHUMT00000322055	OTTHUMT00000322056	OTTHUMT00000322057	CCDS14030.1	hsa_circ_0063633	hsa_circ_0063634	hsa_circ_0063635	uc003bbw.5	uc062etr.1	uc062ets.1
TC0800011243.hg.1	5.54	7.95	-5.32	5.3e-08	3.02e-06	FBXO43	F-box protein 43	Multiple_Complex	286151	NM_001029860	NR_036491	ENST00000428847	ENST00000517806	ENST00000520987	OTTHUMT00000380380	OTTHUMT00000380381	OTTHUMT00000380382	BC156850	CCDS47904.1	hsa_circ_0085111	uc003yjd.4	uc064ozs.1	uc064ozt.1	chr8_101149792_101154396
TC0300008561.hg.1	15.66	10.82	28.55	5.36e-08	3.04e-06	PARP14	poly(ADP-ribose) polymerase family member 14	Multiple_Complex	54625	NM_017554	ENST00000460683	ENST00000474629	ENST00000474669	ENST00000475640	ENST00000483611	ENST00000494811	OTTHUMT00000356173	OTTHUMT00000356174	OTTHUMT00000356175	OTTHUMT00000356176	OTTHUMT00000356178	OTTHUMT00000356179	BC172392	CCDS46894.1	hsa_circ_0006132	hsa_circ_0067000	hsa_circ_0067001	hsa_circ_0067002	hsa_circ_0067003	PARP14.mAug10	uc003efq.5	uc010hrk.4	uc062nar.1	uc062nas.1	uc062nat.1	uc062nau.1	NONHSAT091505
TC0300007512.hg.1	12.28	10.19	4.25	5.5e-08	3.11e-06	PRKCD	protein kinase C, delta	Multiple_Complex	5580	NM_006254	NM_212539	ENST00000330452	ENST00000394729	ENST00000464818	ENST00000477794	ENST00000478843	ENST00000487897	BC043350	OTTHUMT00000257818	OTTHUMT00000257819	OTTHUMT00000257820	OTTHUMT00000350371	OTTHUMT00000350372	OTTHUMT00000350373	CCDS2870.1	hsa_circ_0066156	hsa_circ_0066157	hsa_circ_0066158	hsa_circ_0066159	hsa_circ_0066160	hsa_circ_0066161	hsa_circ_0066162	hsa_circ_0066163	hsa_circ_0066164	hsa_circ_0066165	hsa_circ_0066166	hsa_circ_0066167	hsa_circ_0066168	hsa_circ_0066169	hsa_circ_0066170	hsa_circ_0066171	hsa_circ_0066172	PRKCD.gAug10	uc003dgl.4	uc003dgm.4	uc062kru.1	uc062krv.1	uc062krw.1	uc062krx.1
TC0900008953.hg.1	8.93	14.27	-40.65	5.53e-08	3.12e-06	ASS1	argininosuccinate synthase 1	Multiple_Complex	445	NM_000050	NM_054012	ENST00000352480	ENST00000372386	ENST00000372393	ENST00000372394	ENST00000422569	ENST00000443588	ENST00000467695	ENST00000470849	ENST00000492400	ENST00000493984	BC009243	BC021676	OTTHUMT00000054649	OTTHUMT00000054650	OTTHUMT00000054651	OTTHUMT00000054652	OTTHUMT00000054653	OTTHUMT00000054654	OTTHUMT00000054655	OTTHUMT00000054656	OTTHUMT00000054657	OTTHUMT00000054658	ASS1.bAug10	CCDS6933.1	hsa_circ_0089092	hsa_circ_0089093	hsa_circ_0089094	hsa_circ_0089095	hsa_circ_0089096	hsa_circ_0089097	hsa_circ_0089098	hsa_circ_0089099	hsa_circ_0089100	hsa_circ_0089101	hsa_circ_0089102	hsa_circ_0089103	hsa_circ_0089104	hsa_circ_0089105
TC1500007814.hg.1	4.34	7.96	-12.29	5.54e-08	3.12e-06	NEO1	neogenin 1	Multiple_Complex	4756	NM_001172623	NM_001172624	NM_002499	ENST00000261908	ENST00000339362	ENST00000558485	ENST00000558807	ENST00000558886	ENST00000558964	ENST00000560262	ENST00000560328	ENST00000560352	ENST00000560407	ENST00000560808	BC117161	BC143270	BC143271	OTTHUMT00000257472	OTTHUMT00000418824	OTTHUMT00000418955	OTTHUMT00000418956	OTTHUMT00000419061	OTTHUMT00000419062	OTTHUMT00000419063	OTTHUMT00000419064	OTTHUMT00000419065	OTTHUMT00000419066	uc002avm.4	CCDS10247.1	CCDS53957.1	CCDS58378.1	hsa_circ_0036249	NEO1.aAug10	NEO1.bAug10	uc010ukx.3	uc010uky.3	uc059ldp.1	uc059ldq.1	uc059ldr.1	uc059lds.1
TC0500009706.hg.1	11.63	9.26	5.16	5.59e-08	3.14e-06	SQSTM1	sequestosome 1	Multiple_Complex	8878	NM_001142298	NM_001142299	NM_003900	ENST00000360718	ENST00000389805	ENST00000422245	ENST00000453046	ENST00000464493	ENST00000466342	ENST00000481335	ENST00000485412	ENST00000504627	ENST00000506042	ENST00000506690	ENST00000508284	ENST00000510187	ENST00000512234	ENST00000514093	ENST00000626660	BC001874	BC003139	BC017222	BC019111	OTTHUMT00000319344	OTTHUMT00000319345	OTTHUMT00000319346	OTTHUMT00000319347	OTTHUMT00000319348	OTTHUMT00000319349	OTTHUMT00000319350	OTTHUMT00000319351	OTTHUMT00000372423	OTTHUMT00000372424	OTTHUMT00000372426	OTTHUMT00000372444	OTTHUMT00000372445	OTTHUMT00000372446	OTTHUMT00000372462	CCDS34317.1	CCDS47355.1
TC2000007509.hg.1	13.89	11.15	6.66	5.62e-08	3.15e-06	CTSA	cathepsin A	Multiple_Complex	5476	NM_000308	NM_001127695	NM_001167594	ENST00000191018	ENST00000354880	ENST00000372459	ENST00000372484	ENST00000419493	ENST00000480961	ENST00000484855	ENST00000485627	ENST00000493522	ENST00000606000	ENST00000606066	ENST00000606394	ENST00000606782	ENST00000606788	ENST00000607187	ENST00000607212	ENST00000607482	ENST00000607814	ENST00000607841	BC000597	BC093009	OTTHUMT00000080497	OTTHUMT00000080500	OTTHUMT00000080502	OTTHUMT00000080503	OTTHUMT00000080504	OTTHUMT00000080505	OTTHUMT00000080506	OTTHUMT00000471297	OTTHUMT00000471306	OTTHUMT00000471307	OTTHUMT00000471308	OTTHUMT00000471349	OTTHUMT00000471350	OTTHUMT00000471356	OTTHUMT00000471357	OTTHUMT00000471358
TC1900010604.hg.1	7.52	4.97	5.88	5.65e-08	3.15e-06	RASGRP4	RAS guanyl releasing protein 4	Multiple_Complex	115727	NM_001146202	NM_001146203	NM_001146204	NM_001146205	NM_001146206	NM_001146207	NM_170604	ENST00000293062	ENST00000426920	ENST00000433821	ENST00000454404	ENST00000586305	ENST00000587287	ENST00000587738	ENST00000587753	ENST00000588404	ENST00000588708	ENST00000589100	ENST00000589358	ENST00000589474	ENST00000592322	ENST00000614135	ENST00000615340	ENST00000615439	ENST00000617966	ENST00000618320	ENST00000622174	BC146669	BC150202	OTTHUMT00000460527	OTTHUMT00000460528	OTTHUMT00000460529	OTTHUMT00000460530	OTTHUMT00000460531	OTTHUMT00000460532	OTTHUMT00000460533	OTTHUMT00000460534	OTTHUMT00000460535	OTTHUMT00000460536	OTTHUMT00000460537
TC0600009980.hg.1	5.55	7.8	-4.76	5.69e-08	3.17e-06	ZDHHC14	zinc finger, DHHC-type containing 14	Multiple_Complex	79683	NM_024630	NM_153746	ENST00000340347	ENST00000341375	ENST00000359775	ENST00000414563	ENST00000422910	ENST00000517432	ENST00000518214	ENST00000523468	ENST00000523706	OTTHUMT00000042841	OTTHUMT00000042842	OTTHUMT00000042843	OTTHUMT00000042844	OTTHUMT00000375759	OTTHUMT00000375760	OTTHUMT00000375761	OTTHUMT00000375762	OTTHUMT00000375764	CCDS47510.1	CCDS5252.1	hsa_circ_0078429	hsa_circ_0078430	hsa_circ_0078431	hsa_circ_0078432	hsa_circ_0078433	hsa_circ_0078434	hsa_circ_0078435	hsa_circ_0078436	uc003qqs.4	uc003qqt.4	uc003qqu.2	uc063smo.1	uc063smp.1	uc063smq.1	uc063smr.1	uc063sms.1	uc063smt.1	ZDHHC14.fAug10
TC1000008056.hg.1	12.02	9.71	4.98	5.75e-08	3.19e-06	VCL	vinculin	Multiple_Complex	7414	NM_003373	NM_014000	ENST00000211998	ENST00000372755	ENST00000436396	ENST00000461383	ENST00000472585	ENST00000478896	ENST00000623461	ENST00000624354	BC039174	OTTHUMT00000048751	OTTHUMT00000048752	OTTHUMT00000048753	OTTHUMT00000048754	OTTHUMT00000048755	OTTHUMT00000478980	OTTHUMT00000478981	CCDS7340.1	CCDS7341.1	ENST00000599110.1	hsa_circ_0007797	hsa_circ_0018881	hsa_circ_0018882	hsa_circ_0018883	hsa_circ_0018884	hsa_circ_0018885	hsa_circ_0018886	hsa_circ_0018887	hsa_circ_0018888	hsa_circ_0018889	hsa_circ_0018890	uc001jwd.4	uc001jwe.4	uc009xrr.4	uc010qky.2	uc057uer.1	uc057uet.1	uc057ueu.1	uc057uev.1
TC2000009819.hg.1	6.36	3.41	7.73	6.05e-08	3.36e-06	HELZ2	helicase with zinc finger 2, transcriptional coactivator	Multiple_Complex	85441	NM_001037335	NM_033405	ENST00000370082	ENST00000427522	ENST00000454223	ENST00000467148	ENST00000478861	ENST00000479540	BC150283	OTTHUMT00000080139	OTTHUMT00000080140	OTTHUMT00000080157	OTTHUMT00000080158	OTTHUMT00000354127	OTTHUMT00000471553	CCDS13527.1	CCDS33508.1	hsa_circ_0001176	hsa_circ_0061161	hsa_circ_0061162	hsa_circ_0061163	PRIC285.bAug10	uc002yfl.2	uc002yfn.3	uc061yno.1	uc061ynp.1	uc061ynq.1	uc061ynr.1	lnc-GMEB2-1:1
TC1200009881.hg.1	10.71	7.53	9.09	6.08e-08	3.36e-06	CLEC2B	C-type lectin domain family 2, member B	Multiple_Complex	9976	NM_005127	ENST00000228438	ENST00000538152	ENST00000539028	ENST00000540743	BC005254	OTTHUMT00000399881	OTTHUMT00000399882	OTTHUMT00000399883	OTTHUMT00000399884	CCDS8605.1	CLEC2B.fAug10	uc001qwn.4	uc058lba.1	uc058lbb.1	uc058lbc.1	NONHSAT026851	NONHSAT026852
TC0700013354.hg.1	12.5	9.73	6.81	6.09e-08	3.36e-06	GPR141	G protein-coupled receptor 141	Multiple_Complex	353345	NM_181791	ENST00000334425	ENST00000447769	ENST00000450180	ENST00000461610	ENST00000467202	BC120951	BC120952	OTTHUMT00000219943	OTTHUMT00000338080	OTTHUMT00000338081	OTTHUMT00000338082	uc003tfm.1	CCDS5451.1	GPR141andTXNDC3andEPDR1.oAug10	GPR141andTXNDC3andEPDR1.vaAug10	uc003tfl.4	uc064cwr.1	uc064cwt.1	uc064cwu.1	NONHSAT120153	NONHSAT120154
TC0400012769.hg.1	8.69	5.55	8.82	6.13e-08	3.36e-06	BST1	bone marrow stromal cell antigen 1	Multiple_Complex	683	NM_004334	ENST00000265016	ENST00000382346	ENST00000505785	ENST00000514445	ENST00000514989	BC012095	OTTHUMT00000214968	OTTHUMT00000214969	OTTHUMT00000359348	OTTHUMT00000359349	OTTHUMT00000359350	uc003goh.4	CCDS3416.1	FAM200BandBST1.kAug10	hsa_circ_0069230	hsa_circ_0069231	hsa_circ_0069232	uc062viq.1	uc062vir.1	uc062vis.1	uc062vit.1
TC1100012962.hg.1	8.57	5.77	6.99	6.13e-08	3.36e-06	AMPD3	adenosine monophosphate deaminase 3	Multiple_Complex	272	NM_000480	NM_001025389	NM_001025390	NM_001172430	NM_001172431	ENST00000396553	ENST00000396554	ENST00000444303	ENST00000524866	ENST00000528723	ENST00000529507	ENST00000529744	ENST00000529834	ENST00000529835	ENST00000530864	ENST00000531227	ENST00000533116	ENST00000534047	BC126118	OTTHUMT00000385783	OTTHUMT00000385784	OTTHUMT00000385785	OTTHUMT00000385787	OTTHUMT00000385788	OTTHUMT00000385789	OTTHUMT00000385790	OTTHUMT00000385883	OTTHUMT00000385884	OTTHUMT00000385885	OTTHUMT00000385886	OTTHUMT00000385887	uc010rbz.1	AMPD3.cAug10	AMPD3.dAug10	AMPD3.fAug10	AMPD3.vbAug10	CCDS41617.1	CCDS44537.1	CCDS53601.1	CCDS7802.1
TC1500009984.hg.1	11.33	8.54	6.95	6.16e-08	3.37e-06	NPTN	neuroplastin	Multiple_Complex	27020	NM_001161363	NM_001161364	NM_012428	NM_017455	ENST00000345330	ENST00000351217	ENST00000561898	ENST00000562924	ENST00000563691	ENST00000563753	ENST00000564551	ENST00000565282	ENST00000565325	ENST00000567198	BC105979	BC117462	BC143880	BC143881	OTTHUMT00000268980	OTTHUMT00000268981	OTTHUMT00000420123	OTTHUMT00000420124	OTTHUMT00000420125	OTTHUMT00000420146	OTTHUMT00000420147	OTTHUMT00000420152	OTTHUMT00000420153	OTTHUMT00000421704	CCDS10249.1	CCDS10250.1	CCDS58379.1	CCDS58380.1	hsa_circ_0007390	hsa_circ_0036250	hsa_circ_0036251	hsa_circ_0036252	hsa_circ_0036253	NPTN.aAug10	NPTN.dAug10	NPTN.lAug10
TC0700008190.hg.1	7.47	4.9	5.93	6.25e-08	3.41e-06	CD36	CD36 molecule (thrombospondin receptor)	Multiple_Complex	948	NM_000072	NM_001001547	NM_001001548	NM_001127443	NM_001127444	NM_001289908	NM_001289909	NM_001289911	NR_110501	ENST00000309881	ENST00000394788	ENST00000413265	ENST00000419819	ENST00000426978	ENST00000428497	ENST00000432207	ENST00000433696	ENST00000435819	ENST00000436384	ENST00000438020	ENST00000441034	ENST00000441109	ENST00000447544	ENST00000464213	ENST00000478292	ENST00000480599	ENST00000482059	ENST00000488048	ENST00000526804	ENST00000534394	ENST00000538969	ENST00000544133	BC008406	OTTHUMT00000339767	OTTHUMT00000339768	OTTHUMT00000339770	OTTHUMT00000339771	OTTHUMT00000339772	OTTHUMT00000339773	OTTHUMT00000339775
TC2000008198.hg.1	7.29	11.1	-13.94	6.27e-08	3.41e-06	CPXM1	carboxypeptidase X (M14 family), member 1	Multiple_Complex	56265	NM_001184699	NM_019609	ENST00000380605	BC063430	OTTHUMT00000077643	CCDS13033.1	hsa_circ_0059222	hsa_circ_0059223	uc002wgu.4
TC0300008536.hg.1	10.67	8.09	5.95	6.55e-08	3.56e-06	EAF2	ELL associated factor 2	Multiple_Complex	55840	NM_018456	ENST00000273668	ENST00000451944	ENST00000465664	ENST00000490434	ENST00000490477	BC014209	OTTHUMT00000355247	OTTHUMT00000355248	OTTHUMT00000355249	OTTHUMT00000355250	OTTHUMT00000355251	CCDS3006.1	hsa_circ_0066970	hsa_circ_0066971	uc003eem.4	uc003een.4	uc062mza.1	uc062mzb.1	uc062mzc.1	chr3_121563299_121576003	NONHSAT091483
TC1200006645.hg.1	12.91	10.13	6.86	6.65e-08	3.6e-06	CD4	CD4 molecule	Multiple_Complex	920	NM_000616	NM_001195014	NM_001195015	NM_001195016	NM_001195017	ENST00000011653	ENST00000437800	ENST00000535466	ENST00000535707	ENST00000536563	ENST00000536590	ENST00000536610	ENST00000538827	ENST00000539492	ENST00000541982	ENST00000543755	ENST00000544344	BC025782	OTTHUMT00000399977	OTTHUMT00000399978	OTTHUMT00000399979	OTTHUMT00000399981	OTTHUMT00000399982	OTTHUMT00000399983	OTTHUMT00000399984	OTTHUMT00000399985	OTTHUMT00000399986	OTTHUMT00000399987	OTTHUMT00000399988	OTTHUMT00000399989	CCDS8562.1	CD4.vcAug10	uc001qqv.3	uc009zez.3	uc009zfb.3	uc058kkv.1	uc058kkw.1	uc058kkx.1	uc058kky.1	uc058kkz.1
TC1200006957.hg.1	8.28	5.28	8.03	6.69e-08	3.61e-06	PTPRO	protein tyrosine phosphatase, receptor type, O	Multiple_Complex	5800	NM_002848	NM_030667	NM_030668	NM_030669	NM_030670	NM_030671	ENST00000281171	ENST00000348962	ENST00000442921	ENST00000445537	ENST00000535311	ENST00000535322	ENST00000538907	ENST00000542557	ENST00000543886	ENST00000544244	ENST00000544706	ENST00000545023	BC126201	BC126203	OTTHUMT00000401079	OTTHUMT00000401080	OTTHUMT00000401081	OTTHUMT00000401082	OTTHUMT00000401083	OTTHUMT00000401084	OTTHUMT00000401085	OTTHUMT00000401086	OTTHUMT00000401087	OTTHUMT00000401088	OTTHUMT00000401089	OTTHUMT00000401090	CCDS44837.1	CCDS53754.1	CCDS8674.1	CCDS8675.1	hsa_circ_0025525	hsa_circ_0025526	PTPRO.nAug10	uc001rcu.3
TC1700010859.hg.1	11.82	14.2	-5.23	6.84e-08	3.69e-06	DCAKD	dephospho-CoA kinase domain containing	Multiple_Complex	79877	NM_001128631	NM_001288654	NM_001288655	NM_024819	ENST00000310604	ENST00000342350	ENST00000452796	ENST00000588295	ENST00000588499	ENST00000592902	ENST00000593094	ENST00000614054	BC006472	BC006546	BC018132	BC033299	OTTHUMT00000449066	OTTHUMT00000449067	OTTHUMT00000449068	OTTHUMT00000449069	OTTHUMT00000449070	OTTHUMT00000449071	CCDS11493.1	DCAKD.eAug10	hsa_circ_0044134	hsa_circ_0044135	hsa_circ_0044136	hsa_circ_0044137	hsa_circ_0044138	hsa_circ_0044139	uc002ihx.3	uc002ihy.5	uc010daa.3	uc010dab.3	uc032fjq.2	uc032fjr.2	uc060geg.1	uc060geh.1
TC0800007102.hg.1	11.92	9.43	5.59	6.86e-08	3.69e-06	PTK2B	protein tyrosine kinase 2 beta	Multiple_Complex	2185	NM_004103	NM_173174	NM_173175	NM_173176	ENST00000346049	ENST00000397497	ENST00000397501	ENST00000412793	ENST00000420218	ENST00000461615	ENST00000482543	ENST00000495097	ENST00000496920	ENST00000517339	ENST00000519512	ENST00000519650	ENST00000521000	ENST00000521164	ENST00000522245	ENST00000522338	ENST00000522517	BC036651	BC042599	OTTHUMT00000219916	OTTHUMT00000255056	OTTHUMT00000259137	OTTHUMT00000259138	OTTHUMT00000259139	OTTHUMT00000259140	OTTHUMT00000259141	OTTHUMT00000259142	OTTHUMT00000376113	OTTHUMT00000376114	OTTHUMT00000376115	OTTHUMT00000376116	OTTHUMT00000376117	OTTHUMT00000376118	OTTHUMT00000376119	OTTHUMT00000378060	uc003xfq.2
TC0200012257.hg.1	15.72	13.24	5.59	7.48e-08	4.01e-06	EIF2AK2	eukaryotic translation initiation factor 2-alpha kinase 2	Multiple_Complex	5610	NM_001135651	NM_001135652	NM_002759	ENST00000233057	ENST00000390013	ENST00000395127	ENST00000405334	ENST00000411537	ENST00000462861	ENST00000496059	BC093676	BC101475	BC143230	OTTHUMT00000218571	OTTHUMT00000325486	OTTHUMT00000325487	OTTHUMT00000325488	OTTHUMT00000325489	OTTHUMT00000325490	CCDS1786.1	CCDS46259.1	hsa_circ_0054101	hsa_circ_0054102	hsa_circ_0054103	uc010fab.3	uc010fac.4	uc010ynh.3	uc061idc.1	uc061idd.1	uc061ide.1	uc061idf.1	chr2_37347101_37349807	NONHSAT070095	NONHSAT070096
TC2200009187.hg.1	5.36	9.24	-14.79	7.55e-08	4.04e-06	TUBA8	tubulin, alpha 8	Multiple_Complex	51807	NM_001193414	NM_018943	ENST00000316027	ENST00000330423	ENST00000416740	ENST00000426208	ENST00000608634	BC074827	BC104845	OTTHUMT00000316232	OTTHUMT00000316233	OTTHUMT00000316268	OTTHUMT00000316269	OTTHUMT00000472250	CCDS13751.1	CCDS54495.1	hsa_circ_0062190	hsa_circ_0062191	PEX26andTUBA8.jAug10	uc002znv.3	uc021wkt.2	uc062big.1	uc062bii.1	uc062bij.1	chr22_18609120_18609801
TC1700009731.hg.1	10.58	7.59	7.94	7.61e-08	4.06e-06	GAS7	growth arrest-specific 7	Multiple_Complex	8522	NM_001130831	NM_003644	NM_201432	NM_201433	ENST00000323816	ENST00000396115	ENST00000432992	ENST00000437099	ENST00000542249	ENST00000578456	ENST00000578599	ENST00000578655	ENST00000579140	ENST00000579158	ENST00000580043	ENST00000580811	ENST00000580865	ENST00000581112	ENST00000581871	ENST00000583882	ENST00000584146	ENST00000584389	ENST00000585266	BC001152	BC006454	OTTHUMT00000439867	OTTHUMT00000439868	OTTHUMT00000439869	OTTHUMT00000439870	OTTHUMT00000439871	OTTHUMT00000439872	OTTHUMT00000439873	OTTHUMT00000439874	OTTHUMT00000439875	OTTHUMT00000439876	OTTHUMT00000439878	OTTHUMT00000439879	OTTHUMT00000439880	OTTHUMT00000439882	OTTHUMT00000439883
TC1100008041.hg.1	11.09	14.05	-7.81	7.76e-08	4.13e-06	CTSW	cathepsin W	Multiple_Complex	1521	NM_001335	ENST00000307886	ENST00000524681	ENST00000526034	ENST00000528419	BC048255	OTTHUMT00000391042	OTTHUMT00000391043	OTTHUMT00000391044	OTTHUMT00000391045	CCDS8117.1	CTSW.aAug10	CTSW.bAug10	hsa_circ_0022919	uc001ogc.2	uc058drf.1	uc058drg.1	uc058drh.1	NONHSAT022240
TC1600007345.hg.1	7.1	4.51	6.02	7.84e-08	4.16e-06	APOBR	apolipoprotein B receptor	Coding	55911	NM_018690	ENST00000431282	ENST00000564831	BC119786	BC119788	OTTHUMT00000420020	uc002dqb.2	CCDS58442.1	uc059snq.1
TC1200012700.hg.1	10.28	13.39	-8.68	7.97e-08	4.21e-06	C12orf75	chromosome 12 open reading frame 75	Multiple_Complex	387882	NM_001145199	ENST00000443585	ENST00000546866	ENST00000548336	ENST00000548458	ENST00000549934	ENST00000552457	ENST00000612117	BC013920	BC045812	BC061920	BC067897	BC126980	BC127012	OTTHUMT00000316459	OTTHUMT00000406306	OTTHUMT00000406668	OTTHUMT00000406669	OTTHUMT00000406670	OTTHUMT00000406671	uc001tlh.4	CCDS55879.1	hsa_circ_0028002	hsa_circ_0028003	hsa_circ_0028004	hsa_circ_0028005	uc058sqj.1	uc058sqm.1	uc058sqn.1	uc058sqp.1	uc058sqq.1	uc058sqr.1	NONHSAT030445	NONHSAT030449	NONHSAT030450
TC0100013445.hg.1	17.93	12.84	33.95	7.97e-08	4.21e-06	IFI6	interferon, alpha-inducible protein 6	Multiple_Complex	2537	NM_002038	NM_022872	NM_022873	ENST00000339145	ENST00000361157	ENST00000362020	BC011601	BC015603	OTTHUMT00000009780	OTTHUMT00000009781	OTTHUMT00000009782	CCDS306.1	CCDS307.1	CCDS308.1	hsa_circ_0002470	hsa_circ_0011080	hsa_circ_0011081	hsa_circ_0011082	hsa_circ_0011083	hsa_circ_0011084	IFI6.aAug10	IFI6.bAug10	uc001bon.2	uc001boo.2	uc001bop.2
TC1500010731.hg.1	8.22	5.39	7.12	8.09e-08	4.26e-06	TRIM69	tripartite motif containing 69	NonCoding	140691	ENST00000560141	ENST00000561237	NR_125376	uc001zue.4	uc059iqz.1	hsa_circ_0035111	lnc-B2M-1:1	NONHSAT042189	NONHSAT042192	OTTHUMT00000416172	OTTHUMT00000416175
TC0100013724.hg.1	12.08	9.07	8.06	8.13e-08	4.28e-06	CSF3R	colony stimulating factor 3 receptor	Multiple_Complex	1441	NM_000760	NM_156039	NM_172313	ENST00000331941	ENST00000361632	ENST00000373103	ENST00000373104	ENST00000373106	ENST00000464365	ENST00000464465	ENST00000466138	ENST00000469380	ENST00000480825	ENST00000484762	ENST00000487540	ENST00000489551	ENST00000526980	ENST00000533491	BC053585	OTTHUMT00000021997	OTTHUMT00000021999	OTTHUMT00000022000	OTTHUMT00000022001	OTTHUMT00000022050	OTTHUMT00000023746	OTTHUMT00000091349	OTTHUMT00000091351	OTTHUMT00000393178	OTTHUMT00000393181	OTTHUMT00000393183	OTTHUMT00000393184	OTTHUMT00000393185	CCDS412.1	CCDS413.1	CCDS414.1	CSF3R.iAug10	CSF3R.oAug10	uc001cav.3	uc001caw.3	uc001cax.3
TC0100015333.hg.1	11.84	7.89	15.46	8.22e-08	4.31e-06	PTPN22	protein tyrosine phosphatase, non-receptor type 22 (lymphoid)	Multiple_Complex	26191	NM_001193431	NM_001308297	NM_012411	NM_015967	ENST00000359785	ENST00000420377	ENST00000460620	ENST00000469077	ENST00000484147	ENST00000525799	ENST00000528414	ENST00000529045	ENST00000532224	ENST00000534519	ENST00000538253	BC071670	OTTHUMT00000033015	OTTHUMT00000033016	OTTHUMT00000033017	OTTHUMT00000033018	OTTHUMT00000033019	OTTHUMT00000390434	OTTHUMT00000390435	OTTHUMT00000390436	OTTHUMT00000390437	OTTHUMT00000390438	CCDS863.1	CCDS864.2	hsa_circ_0000110	hsa_circ_0000111	hsa_circ_0013608	hsa_circ_0013609	PTPN22.bAug10	PTPN22.cAug10	PTPN22.eAug10	PTPN22.fAug10	PTPN22.gAug10	PTPN22.mAug10	uc001eds.4	uc001edt.4
TC0200008806.hg.1	11.21	8.74	5.54	8.37e-08	4.38e-06	LIMS1	LIM and senescent cell antigen-like domains 1	Multiple_Complex	3987	NM_001193482	NM_001193483	NM_001193484	NM_001193485	NM_001193488	NM_004987	ENST00000332345	ENST00000338045	ENST00000393310	ENST00000409441	ENST00000410093	ENST00000414829	ENST00000422797	ENST00000428064	ENST00000434274	ENST00000449684	ENST00000462817	ENST00000474038	ENST00000496653	ENST00000542845	ENST00000544547	BC005341	OTTHUMT00000253596	OTTHUMT00000330217	OTTHUMT00000330218	OTTHUMT00000330219	OTTHUMT00000330220	OTTHUMT00000330221	OTTHUMT00000330222	OTTHUMT00000330223	OTTHUMT00000330224	OTTHUMT00000330225	OTTHUMT00000330226	OTTHUMT00000330252	OTTHUMT00000330253	OTTHUMT00000330254	uc002teh.3	CCDS2078.1	CCDS54382.1	CCDS54383.1
TC1800009222.hg.1	5.46	8.15	-6.45	8.42e-08	4.38e-06	RNF125	ring finger protein 125, E3 ubiquitin protein ligase	Multiple_Complex	54941	NM_017831	ENST00000217740	ENST00000580209	ENST00000580863	ENST00000583384	ENST00000583814	BC012021	OTTHUMT00000255354	OTTHUMT00000447381	OTTHUMT00000447727	OTTHUMT00000447728	OTTHUMT00000447729	CCDS11902.1	RNF125.dAug10	RNF125.eAug10	RNF125.gAug10	uc002kxf.2	uc060ogu.1	uc060ogv.1	uc060ogw.1	uc060ogx.1	NONHSAT058845	NONHSAT058846	NONHSAT058847
TC1700009949.hg.1	11.76	9.69	4.17	8.44e-08	4.38e-06	SREBF1	sterol regulatory element binding transcription factor 1	Multiple_Complex	6720	NM_001005291	NM_004176	ENST00000261646	ENST00000355815	ENST00000395751	ENST00000395756	ENST00000395757	ENST00000423161	ENST00000447641	ENST00000469356	ENST00000470247	ENST00000471445	ENST00000476994	ENST00000478616	ENST00000485080	ENST00000486311	ENST00000487401	ENST00000490796	ENST00000577897	ENST00000578469	ENST00000580540	ENST00000581707	ENST00000583080	ENST00000583732	ENST00000584760	BC057388	BC063281	OTTHUMT00000131771	OTTHUMT00000131772	OTTHUMT00000131773	OTTHUMT00000131774	OTTHUMT00000131897	OTTHUMT00000131898	OTTHUMT00000131900	OTTHUMT00000131901	OTTHUMT00000131902	OTTHUMT00000131903	OTTHUMT00000131904	OTTHUMT00000131905	OTTHUMT00000131906
TC0900007604.hg.1	13.31	10.94	5.17	8.44e-08	4.38e-06	OSTF1	osteoclast stimulating factor 1	Multiple_Complex	26578	NM_012383	ENST00000346234	BC007459	OTTHUMT00000052704	CCDS6651.1	hsa_circ_0087223	hsa_circ_0087224	hsa_circ_0087225	hsa_circ_0087226	uc004ajv.5
TC0500010641.hg.1	5.8	8.14	-5.07	8.49e-08	4.4e-06	C5orf34	chromosome 5 open reading frame 34	Multiple_Complex	375444	NM_198566	ENST00000306862	ENST00000503655	ENST00000506213	ENST00000509489	ENST00000514462	BC036867	OTTHUMT00000253843	OTTHUMT00000368010	OTTHUMT00000368011	OTTHUMT00000368012	OTTHUMT00000368013	C5orf34.aAug10	CCDS3946.1	hsa_circ_0072394	uc003jnz.3	uc063djj.1	uc063djk.1	uc063djl.1	uc063djm.1	NONHSAT101315	NONHSAT101316
TC1900007096.hg.1	9.52	6.61	7.54	8.54e-08	4.4e-06	JUNB	jun B proto-oncogene	Multiple_Complex	3726	NM_002229	ENST00000302754	BC004250	BC009465	BC009466	OTTHUMT00000451015	CCDS12280.1	uc002mvc.4	NONHSAT061303
TC0100016694.hg.1	13.03	10.33	6.51	8.54e-08	4.4e-06	IVNS1ABP	influenza virus NS1A binding protein	Multiple_Complex	10625	NM_006469	ENST00000367497	ENST00000367498	ENST00000422754	ENST00000459929	ENST00000468217	ENST00000475046	ENST00000480769	ENST00000491112	ENST00000494880	BC067739	OTTHUMT00000085774	OTTHUMT00000085775	OTTHUMT00000085776	OTTHUMT00000085777	OTTHUMT00000085778	OTTHUMT00000085779	OTTHUMT00000085780	OTTHUMT00000085781	OTTHUMT00000085782	CCDS1368.1	hsa_circ_0015678	hsa_circ_0015679	hsa_circ_0015680	IVNS1ABP.jAug10	uc001grj.5	uc001grl.4	uc057nxv.1	uc057nxw.1	uc057nxx.1	uc057nxy.1	uc057nxz.1	uc057nya.1	uc057nyb.1	NONHSAT008416
TC0100010543.hg.1	5.32	8.79	-11.14	8.65e-08	4.45e-06	ATP1B1	ATPase, Na+/K+ transporting, beta 1 polypeptide	Multiple_Complex	481	NM_001677	ENST00000367815	ENST00000367816	ENST00000494797	BC000006	OTTHUMT00000083695	OTTHUMT00000083696	OTTHUMT00000083697	CCDS1276.1	hsa_circ_0015152	hsa_circ_0015153	uc001gfr.2	uc057ndh.1	uc057ndi.1
TC1900008161.hg.1	7.42	5.09	5.03	8.72e-08	4.47e-06	CEACAM3	carcinoembryonic antigen-related cell adhesion molecule 3	Multiple_Complex	1084	NM_001277163	NM_001815	NR_102333	ENST00000344550	ENST00000357396	ENST00000415495	ENST00000595255	ENST00000596544	ENST00000599305	ENST00000599662	ENST00000630848	BC106728	OTTHUMT00000316509	OTTHUMT00000316510	OTTHUMT00000316511	OTTHUMT00000462914	OTTHUMT00000462915	OTTHUMT00000462916	OTTHUMT00000462917	CCDS12586.2	CCDS62685.1	CEACAM3.bAug10	CEACAM3.fAug10	uc032hyd.2	uc032hye.2	uc060zcp.1	uc060zcq.1	uc060zcr.1	uc060zcs.1	uc060zct.1	uc060zcu.1	NONHSAT066485
TC0100009572.hg.1	8.28	11.23	-7.74	8.91e-08	4.56e-06	FAM46C	family with sequence similarity 46, member C	Coding	54855	NM_017709	ENST00000369448	BC036516	BC131726	OTTHUMT00000038424	CCDS896.1	uc001ehe.4
TC1100012957.hg.1	12.92	8.12	27.91	8.97e-08	4.58e-06	TRIM22	tripartite motif containing 22	Multiple_Complex	10346	NM_001199573	NM_006074	ENST00000379965	ENST00000414641	ENST00000414897	ENST00000425490	ENST00000450670	ENST00000454828	ENST00000460454	ENST00000480395	ENST00000493494	BC022281	BC035582	OTTHUMT00000143387	OTTHUMT00000143388	OTTHUMT00000143389	OTTHUMT00000143390	OTTHUMT00000143391	OTTHUMT00000143392	OTTHUMT00000143393	OTTHUMT00000143394	OTTHUMT00000143395	CCDS41612.1	hsa_circ_0020981	hsa_circ_0020982	hsa_circ_0020983	hsa_circ_0020984	TRIM22andOR56B1andOR52N3P.hAug10	TRIM22andOR56B1andOR52N3P.mAug10	uc001mbr.4	uc057yij.1	uc057yik.1	uc057yil.1	uc057yim.1	uc057yin.1	uc057yio.1	uc057yip.1	uc057yiq.1
TC1700008350.hg.1	4.69	7.75	-8.33	8.98e-08	4.58e-06	NOG	noggin	Coding	9241	NM_005450	ENST00000332822	BC034027	OTTHUMT00000323857	uc002iup.2	CCDS11589.1
TC1600011329.hg.1	5.77	8.51	-6.64	9.54e-08	4.85e-06	TBC1D24	TBC1 domain family, member 24	Multiple_Complex	57465	NM_001199107	NM_020705	ENST00000293970	ENST00000562105	ENST00000564879	ENST00000566853	ENST00000567020	ENST00000569874	ENST00000627285	ENST00000630263	BC112389	BC127014	BC127015	OTTHUMT00000435636	OTTHUMT00000435637	OTTHUMT00000435638	OTTHUMT00000435639	OTTHUMT00000435640	OTTHUMT00000435641	OTTHUMT00000481757	OTTHUMT00000481758	CCDS42107.1	CCDS55980.1	hsa_circ_0037543	uc002cqk.4	uc002cql.4	uc059pmm.1	uc059pmo.1	uc059pmp.1	uc059pmq.1	uc059pmr.1	uc059pms.1	NONHSAT052119
TC1900011266.hg.1	7.29	4.38	7.56	9.59e-08	4.86e-06	SIGLEC14; SIGLEC5	sialic acid binding Ig-like lectin 14; sialic acid binding Ig-like lectin 5	Multiple_Complex	100049587; 8778	NM_001098612	NM_003830	ENST00000360844	ENST00000533866	ENST00000534261	ENST00000570106	BC029896	OTTHUMT00000466897	OTTHUMT00000466899	OTTHUMT00000466900	CCDS33088.1	CCDS42604.1	uc002pxe.5	uc002pxf.5	uc061byd.1	uc061bye.1	uc061byf.1	uc061byh.1	ENST00000429354	ENST00000599649	lnc-SIGLEC14-1:1	OTTHUMT00000466898	OTTHUMT00000466952
TC0200012809.hg.1	9.75	7.79	3.89	9.65e-08	4.88e-06	PELI1	pellino E3 ubiquitin protein ligase 1	Multiple_Complex	57162	NM_020651	ENST00000358912	ENST00000466177	ENST00000468869	ENST00000494203	BC050019	BC063611	OTTHUMT00000251686	OTTHUMT00000327080	OTTHUMT00000327081	OTTHUMT00000327082	CCDS1876.1	uc002sct.5	uc061jsz.1	uc061jta.1	uc061jtb.1	NONHSAT071088	NONHSAT071089	NONHSAT071090
TC0100010815.hg.1	10.34	7.81	5.77	9.74e-08	4.92e-06	MR1	major histocompatibility complex, class I-related	Multiple_Complex	3140	NM_001194999	NM_001195000	NM_001195035	NM_001310213	NM_001531	ENST00000282990	ENST00000367578	ENST00000367579	ENST00000367580	ENST00000434571	ENST00000438435	ENST00000486453	ENST00000614012	ENST00000617803	BC012485	OTTHUMT00000085134	OTTHUMT00000085135	OTTHUMT00000085136	OTTHUMT00000085137	OTTHUMT00000085138	OTTHUMT00000085139	uc001goq.2	uc001gos.2	uc010pns.2	CCDS1342.1	CCDS53440.1	CCDS53441.1	CCDS53442.1	hsa_circ_0015531	MR1.gAug10	uc057nsj.1	uc057nsk.1	uc057nsl.1	uc057nsm.1	uc057nsn.1	uc057nso.1	NONHSAT008281
TC0600014318.hg.1	12.81	10.15	6.29	1.01e-07	5.08e-06	FAM46A	family with sequence similarity 46, member A	Coding	55603	NM_017633	ENST00000320172	ENST00000369754	ENST00000369756	ENST00000423467	BC000683	BC007351	OTTHUMT00000041328	OTTHUMT00000041330	OTTHUMT00000041331	OTTHUMT00000041332	uc003pjf.3	CCDS34489.1	uc003pjg.4	uc003pjh.2	uc063pth.1
TC0600014371.hg.1	14.48	12.3	4.55	1.02e-07	5.11e-06	RNASET2	ribonuclease T2	Multiple_Complex	8635	NM_003730	ENST00000028008	ENST00000358165	ENST00000366855	ENST00000421787	ENST00000467705	ENST00000476238	ENST00000478180	ENST00000496851	ENST00000499370	ENST00000508775	ENST00000509073	ENST00000510083	ENST00000611959	ENST00000620173	BC001660	BC001819	BC039713	BC051912	OTTHUMT00000043089	OTTHUMT00000043090	OTTHUMT00000043091	OTTHUMT00000043092	OTTHUMT00000043093	OTTHUMT00000043094	OTTHUMT00000043095	OTTHUMT00000043096	OTTHUMT00000363149	OTTHUMT00000363150	OTTHUMT00000363151	OTTHUMT00000363152	CCDS5295.1	hsa_circ_0078659	hsa_circ_0078660	hsa_circ_0078661	hsa_circ_0078662	hsa_circ_0078663	hsa_circ_0078664	hsa_circ_0078665	hsa_circ_0078666
TC2200007309.hg.1	12.67	10.12	5.87	1.05e-07	5.26e-06	SH3BP1; PDXP	SH3-domain binding protein 1; pyridoxal (pyridoxine, vitamin B6) phosphatase	Multiple_Complex	23616; 57026	NM_018957	NM_020315	ENST00000215904	ENST00000357436	ENST00000403251	ENST00000417536	ENST00000451997	ENST00000459646	ENST00000466097	ENST00000469947	ENST00000471650	ENST00000495174	BC000320	BC008282	BC064922	OTTHUMT00000075884	OTTHUMT00000104105	OTTHUMT00000319454	OTTHUMT00000319500	OTTHUMT00000319501	OTTHUMT00000319502	OTTHUMT00000319503	OTTHUMT00000319504	OTTHUMT00000319505	OTTHUMT00000342695	CCDS13952.2	CCDS13953.1	hsa_circ_0063214	hsa_circ_0063215	hsa_circ_0063216	hsa_circ_0063217	hsa_circ_0063218	hsa_circ_0063219	hsa_circ_0063220	hsa_circ_0063221	hsa_circ_0063222	hsa_circ_0063223	hsa_circ_0063224	hsa_circ_0063225	SH3BP1andPDXP.gAug10
TC1100007938.hg.1	10.34	7.77	5.97	1.06e-07	5.3e-06	FERMT3	fermitin family member 3	Multiple_Complex	83706	NM_031471	NM_178443	ENST00000279227	ENST00000345728	ENST00000540554	ENST00000540957	ENST00000541252	ENST00000541326	ENST00000544997	ENST00000545896	ENST00000546255	BC004347	BC013366	BC015584	OTTHUMT00000396296	OTTHUMT00000396297	OTTHUMT00000396298	OTTHUMT00000396299	OTTHUMT00000396300	OTTHUMT00000396301	OTTHUMT00000396970	OTTHUMT00000397008	OTTHUMT00000397009	CCDS8059.1	CCDS8060.1	FERMT3.bAug10	hsa_circ_0022651	hsa_circ_0022652	hsa_circ_0022653	hsa_circ_0022654	hsa_circ_0022655	hsa_circ_0022656	uc001nyl.3	uc001nym.3	uc058ctv.1	uc058ctw.1	uc058ctx.1	uc058cty.1	uc058ctz.1	uc058cua.1
TC0300007259.hg.1	8.08	5.04	8.22	1.06e-07	5.3e-06	CCRL2	chemokine (C-C motif) receptor-like 2	Multiple_Complex	9034	NM_001130910	NM_003965	ENST00000357392	ENST00000399036	ENST00000400880	ENST00000400882	ENST00000433848	ENST00000441909	ENST00000495870	BC071682	BC096075	BC096076	uc010hjg.3	CCDS43079.1	CCDS46814.1	uc003cpp.5	uc010hjf.4	uc062izu.1	uc062izv.1	uc062izw.1	uc062izx.1	BC025717	BC099623	lnc-CCRL2-1:1	NONHSAT089438	NONHSAT089439	OTTHUMT00000343908	OTTHUMT00000343909	OTTHUMT00000343960	OTTHUMT00000343961	OTTHUMT00000343962	OTTHUMT00000343963	OTTHUMT00000344296
TC0600014270.hg.1	10.57	8.01	5.88	1.09e-07	5.42e-06	GPSM3	G-protein signaling modulator 3	Coding	63940	NM_001276501	ENST00000375040	ENST00000472768	ENST00000487761	ENST00000619085	BC018724	OTTHUMT00000076509	OTTHUMT00000268996	OTTHUMT00000268997	CCDS34419.1	uc003oay.5	uc063nqg.1	uc063nqh.1	uc063nqi.1
TC0300013123.hg.1	11.73	9.64	4.26	1.1e-07	5.47e-06	PLD1	phospholipase D1, phosphatidylcholine-specific	Multiple_Complex	5337	NM_001130081	NM_002662	ENST00000351298	ENST00000356327	ENST00000418087	ENST00000440204	ENST00000446289	ENST00000460926	ENST00000463281	ENST00000465816	ENST00000467432	ENST00000471075	ENST00000475273	ENST00000481505	ENST00000489995	ENST00000497307	ENST00000498278	ENST00000627725	BC068976	OTTHUMT00000346730	OTTHUMT00000346777	OTTHUMT00000346778	OTTHUMT00000346779	OTTHUMT00000346781	OTTHUMT00000346782	OTTHUMT00000346784	OTTHUMT00000346785	OTTHUMT00000346786	OTTHUMT00000346787	OTTHUMT00000346788	OTTHUMT00000346789	OTTHUMT00000346790	OTTHUMT00000346791	OTTHUMT00000346792	CCDS3216.1	CCDS46957.1	hsa_circ_0067950	hsa_circ_0067951	hsa_circ_0067952	hsa_circ_0067953
TC2200008641.hg.1	14.87	12.01	7.3	1.11e-07	5.47e-06	RAC2	ras-related C3 botulinum toxin substrate 2 (rho family, small GTP binding protein Rac2)	Multiple_Complex	5880	NM_002872	ENST00000249071	ENST00000401529	ENST00000405484	ENST00000406508	ENST00000441619	ENST00000469532	ENST00000481215	BC001485	OTTHUMT00000318812	OTTHUMT00000318813	OTTHUMT00000318814	OTTHUMT00000318815	OTTHUMT00000318817	OTTHUMT00000318818	OTTHUMT00000318819	CCDS13945.1	hsa_circ_0063191	hsa_circ_0063192	RAC2.eAug10	uc003arc.5	uc062dws.1	uc062dwt.1	uc062dwu.1	uc062dwv.1	uc062dww.1	uc062dwx.1	NONHSAT085150
TC0100016359.hg.1	7.58	3.81	13.63	1.13e-07	5.58e-06	SELL	selectin L	Multiple_Complex	6402	NM_000655	NR_029467	ENST00000236147	ENST00000460650	ENST00000463108	ENST00000466340	ENST00000479657	ENST00000497295	BC020758	OTTHUMT00000084233	OTTHUMT00000084281	OTTHUMT00000084282	OTTHUMT00000084283	OTTHUMT00000084284	OTTHUMT00000084285	CCDS53427.1	hsa_circ_0000158	SELEandSELL.dAug10	SELEandSELL.fAug10	uc001ggk.4	uc057neh.1	uc057nei.1	uc057nej.1	uc057nek.1	uc057nel.1	NONHSAT007471	NONHSAT007472	NONHSAT007473
TC0800007007.hg.1	9.87	7.4	5.57	1.13e-07	5.59e-06	TNFRSF10C	tumor necrosis factor receptor superfamily, member 10c, decoy without an intracellular domain	Multiple_Complex	8794	NM_003841	ENST00000356864	ENST00000397703	ENST00000517558	ENST00000518135	ENST00000520607	BC125041	BC125042	OTTHUMT00000215134	OTTHUMT00000375321	OTTHUMT00000375323	OTTHUMT00000375408	OTTHUMT00000375409	NR_046173	BC005043	BC021569	CCDS6037.1	uc003xcx.4	uc003xcy.4	uc064ldj.1	uc064ldk.1	uc064ldl.1	NONHSAT125539	NONHSAT125541
TC0200012189.hg.1	9.09	5.64	10.88	1.15e-07	5.63e-06	NLRC4	NLR family, CARD domain containing 4	Coding	58484	NM_001199138	NM_001199139	NM_001302504	NM_021209	ENST00000342905	ENST00000360906	ENST00000402280	ENST00000404025	BC031555	OTTHUMT00000325222	OTTHUMT00000325223	OTTHUMT00000325224	OTTHUMT00000325225	CCDS33174.1	NLRC4.dAug10	uc002roi.4	uc002roj.3	uc010ezt.3	uc061hxs.1
TC0300011081.hg.1	11.63	7.68	15.42	1.15e-07	5.64e-06	UBA7; MIR5193	ubiquitin-like modifier activating enzyme 7; microRNA 5193	Multiple_Complex	7318; 100847079	NM_003335	NR_049825	ENST00000333486	ENST00000460516	ENST00000460703	ENST00000473992	ENST00000478688	ENST00000478875	ENST00000483751	ENST00000488536	ENST00000489826	ENST00000494212	ENST00000497908	ENST00000584510	BC006378	OTTHUMT00000350503	OTTHUMT00000350504	OTTHUMT00000350505	OTTHUMT00000350506	OTTHUMT00000350507	OTTHUMT00000350508	OTTHUMT00000350509	OTTHUMT00000350510	OTTHUMT00000350511	OTTHUMT00000350512	OTTHUMT00000350513	CCDS2805.1	hsa_circ_0065746	hsa_circ_0065747	hsa_circ_0065748	hsa_circ_0065749	hsa_circ_0065750	hsa_circ_0065751	hsa_circ_0065752	hsa_circ_0065753	hsa_circ_0065754	uc003cxr.4	uc031rzu.1	uc062jxl.1	uc062jxm.1
TC1200007866.hg.1	13.65	15.73	-4.23	1.16e-07	5.68e-06	SHMT2	serine hydroxymethyltransferase 2 (mitochondrial)	Multiple_Complex	6472	NM_001166356	NM_001166357	NM_001166358	NM_001166359	NM_005412	NR_029415	NR_029416	NR_029417	NR_048562	ENST00000328923	ENST00000414700	ENST00000449049	ENST00000553324	ENST00000553474	ENST00000553529	ENST00000553837	ENST00000553868	ENST00000553949	ENST00000553950	ENST00000554310	ENST00000554467	ENST00000554600	ENST00000554604	ENST00000554656	ENST00000554975	ENST00000555116	ENST00000555213	ENST00000555563	ENST00000555634	ENST00000555773	ENST00000555774	ENST00000556689	ENST00000556737	ENST00000556798	ENST00000556825	ENST00000557269	ENST00000557302	ENST00000557348	ENST00000557427	ENST00000557433
TC1600007723.hg.1	6.9	9.84	-7.7	1.17e-07	5.71e-06	GPT2	glutamic pyruvate transaminase (alanine aminotransferase) 2	Multiple_Complex	84706	NM_001142466	NM_133443	ENST00000340124	ENST00000440783	ENST00000562132	ENST00000562801	ENST00000569193	BC062555	OTTHUMT00000255741	OTTHUMT00000430622	OTTHUMT00000430623	OTTHUMT00000430625	OTTHUMT00000430626	CCDS10725.1	CCDS45478.1	hsa_circ_0039216	hsa_circ_0039217	hsa_circ_0039218	hsa_circ_0039219	hsa_circ_0039220	hsa_circ_0039221	hsa_circ_0039222	hsa_circ_0039223	hsa_circ_0039224	hsa_circ_0039225	hsa_circ_0039226	hsa_circ_0039227	uc002eel.4	uc002eem.4	uc059tuw.1	uc059tux.1	uc059tuy.1
TC0400006578.hg.1	13.39	9.76	12.33	1.18e-07	5.74e-06	SH3BP2	SH3-domain binding protein 2	Multiple_Complex	6452	NM_001122681	NM_001145855	NM_001145856	NM_003023	ENST00000356331	ENST00000435136	ENST00000442312	ENST00000452765	ENST00000502260	ENST00000503219	ENST00000503393	ENST00000504294	ENST00000504450	ENST00000505941	ENST00000506932	ENST00000508338	ENST00000508385	ENST00000509677	ENST00000510074	ENST00000510193	ENST00000510204	ENST00000511185	ENST00000511237	ENST00000511663	ENST00000511747	ENST00000512014	ENST00000512131	ENST00000513020	ENST00000513069	ENST00000513095	ENST00000515183	ENST00000515737	ENST00000515802	BC022996	OTTHUMT00000362374	OTTHUMT00000362401	OTTHUMT00000362402	OTTHUMT00000362403	OTTHUMT00000362404	OTTHUMT00000362405
TC1000009880.hg.1	4.39	6.89	-5.64	1.19e-07	5.81e-06	NMT2	N-myristoyltransferase 2	Multiple_Complex	9397	NM_001308295	NM_004808	ENST00000378150	ENST00000378165	ENST00000466201	ENST00000478580	ENST00000486786	BC006376	OTTHUMT00000046958	OTTHUMT00000046959	OTTHUMT00000046961	OTTHUMT00000046962	OTTHUMT00000046963	CCDS7109.1	hsa_circ_0003778	hsa_circ_0017832	hsa_circ_0017833	uc001inz.2	uc001ioa.2	uc057rzn.1	uc057rzo.1	uc057rzp.1	NONHSAT011572	NONHSAT011573
TC0800008481.hg.1	5.2	7.13	-3.79	1.21e-07	5.88e-06	CTHRC1	collagen triple helix repeat containing 1	Multiple_Complex	115908	NM_001256099	NM_138455	ENST00000330295	ENST00000415886	ENST00000520337	ENST00000520880	BC014245	OTTHUMT00000380792	OTTHUMT00000380793	OTTHUMT00000380794	OTTHUMT00000380795	CCDS59110.1	CCDS6299.1	hsa_circ_0085288	hsa_circ_0085289	uc003ylk.5	uc011lhq.3	uc031tbz.2	uc064pio.1
TC1300007135.hg.1	16.8	14.89	3.76	1.24e-07	5.99e-06	ITM2B	integral membrane protein 2B	Multiple_Complex	9445	NM_021999	ENST00000378549	ENST00000378565	ENST00000463839	ENST00000607866	BC000554	BC016148	OTTHUMT00000044870	OTTHUMT00000044871	OTTHUMT00000044872	OTTHUMT00000470215	CCDS9409.1	hsa_circ_0006620	uc001vbz.4	uc058wyb.1	uc058wyc.1	uc058wyd.1	NONHSAT033701
TC0600011386.hg.1	11.71	7.81	14.9	1.25e-07	6.02e-06	IER3	immediate early response 3	Coding	8870	NM_003897	ENST00000259874	ENST00000376377	BC000844	BC005080	OTTHUMT00000076578	OTTHUMT00000076579	CCDS4689.1	uc003nrn.4	uc063muw.1
TC0500011418.hg.1	7.49	4.26	9.43	1.26e-07	6.07e-06	MEF2C	myocyte enhancer factor 2C	Multiple_Complex	4208	NM_001131005	NM_001193347	NM_001193348	NM_001193349	NM_001193350	NM_001308002	NM_002397	ENST00000340208	ENST00000424173	ENST00000437473	ENST00000502831	ENST00000502983	ENST00000503075	ENST00000503554	ENST00000503955	ENST00000504921	ENST00000506554	ENST00000506716	ENST00000507984	ENST00000508569	ENST00000508610	ENST00000509349	ENST00000509373	ENST00000510942	ENST00000510980	ENST00000511086	ENST00000513252	ENST00000514015	ENST00000514028	ENST00000515093	ENST00000515715	ENST00000625585	ENST00000625674	ENST00000626391	ENST00000627170	ENST00000627659	ENST00000627717	ENST00000628656	ENST00000629612	ENST00000629847
TC0200016417.hg.1	6.1	8.39	-4.89	1.28e-07	6.17e-06	CENPA	centromere protein A	Multiple_Complex	1058	NM_001042426	NM_001809	ENST00000233505	ENST00000335756	ENST00000419525	ENST00000460030	ENST00000472719	BC000881	BC002703	OTTHUMT00000214190	OTTHUMT00000214191	OTTHUMT00000324702	OTTHUMT00000324703	OTTHUMT00000353282	CCDS1729.1	CCDS42662.1	uc002rhr.4	uc002rhs.4	uc002rht.4	uc061hii.1	uc061hij.1	NONHSAT069701	NONHSAT069702	NONHSAT069703
TC0100009417.hg.1	10.54	8.12	5.35	1.3e-07	6.22e-06	C1orf162	chromosome 1 open reading frame 162	Multiple_Complex	128346	NM_001300834	NM_001300835	NM_174896	ENST00000343534	ENST00000369718	ENST00000464591	BC017973	OTTHUMT00000032471	OTTHUMT00000032472	OTTHUMT00000032473	CCDS72837.1	CCDS837.1	uc001ebe.4	uc057jjb.1	uc057jjc.1	NONHSAT005190
TC1500007833.hg.1	11.44	9.29	4.42	1.3e-07	6.23e-06	PML	promyelocytic leukemia	Multiple_Complex	5371	NM_002675	NM_033238	NM_033239	NM_033240	NM_033244	NM_033246	NM_033247	NM_033249	NM_033250	ENST00000268058	ENST00000268059	ENST00000354026	ENST00000359928	ENST00000395132	ENST00000395135	ENST00000435786	ENST00000436891	ENST00000562086	ENST00000563500	ENST00000564428	ENST00000564725	ENST00000565239	ENST00000565317	ENST00000565898	ENST00000566068	ENST00000567543	ENST00000567606	ENST00000569161	ENST00000569477	ENST00000569965	ENST00000570213	BC000080	BC020994	OTTHUMT00000269021	OTTHUMT00000269038	OTTHUMT00000269039	OTTHUMT00000269040	OTTHUMT00000421815	OTTHUMT00000421816	OTTHUMT00000421817
TC0100015819.hg.1	9.24	12.17	-7.61	1.31e-07	6.28e-06	S100A10	S100 calcium binding protein A10	Multiple_Complex	6281	NM_002966	ENST00000368809	ENST00000368811	ENST00000478348	ENST00000478574	BC015973	BC105786	OTTHUMT00000036673	OTTHUMT00000036674	OTTHUMT00000036675	OTTHUMT00000095723	CCDS1008.1	hsa_circ_0014201	hsa_circ_0014202	hsa_circ_0014203	uc001ezl.4	uc057kzp.1	uc057kzq.1	uc057kzr.1	NONHSAT006453	NONHSAT006454	NONHSAT006455	NONHSAT006456
TC0300006477.hg.1	9.48	7.24	4.73	1.33e-07	6.33e-06	ITPR1	inositol 1,4,5-trisphosphate receptor, type 1	Multiple_Complex	3708	NM_001099952	NM_001168272	NM_002222	ENST00000302640	ENST00000354582	ENST00000357086	ENST00000443694	ENST00000456211	ENST00000463980	ENST00000467056	ENST00000467545	ENST00000472205	ENST00000477577	ENST00000478515	ENST00000479831	ENST00000481415	ENST00000487016	ENST00000490572	ENST00000491868	ENST00000493491	ENST00000494681	ENST00000544951	OTTHUMT00000337979	OTTHUMT00000337980	OTTHUMT00000337981	OTTHUMT00000337982	OTTHUMT00000337983	OTTHUMT00000337987	OTTHUMT00000337988	OTTHUMT00000338185	OTTHUMT00000338186	OTTHUMT00000343585	OTTHUMT00000343586	OTTHUMT00000343587	OTTHUMT00000343588	OTTHUMT00000343589	OTTHUMT00000343590	OTTHUMT00000343591	uc003bqc.3	uc011asu.2
TC0400007280.hg.1	8.34	10.52	-4.54	1.35e-07	6.42e-06	WDR19	WD repeat domain 19	Multiple_Complex	57728	NM_025132	ENST00000399820	ENST00000502389	ENST00000502718	ENST00000503697	ENST00000503733	ENST00000505055	ENST00000506503	ENST00000506869	ENST00000507228	ENST00000509560	ENST00000510315	ENST00000511729	ENST00000512095	ENST00000512112	ENST00000512448	ENST00000512534	ENST00000512588	ENST00000515631	OTTHUMT00000360689	OTTHUMT00000360690	OTTHUMT00000360691	OTTHUMT00000360694	OTTHUMT00000360695	OTTHUMT00000360696	OTTHUMT00000360697	OTTHUMT00000360698	OTTHUMT00000360699	OTTHUMT00000360700	OTTHUMT00000360701	OTTHUMT00000360702	OTTHUMT00000360703	OTTHUMT00000360704	OTTHUMT00000360705	OTTHUMT00000360706	OTTHUMT00000360707	OTTHUMT00000360708	uc003gtv.3	CCDS47042.1	hsa_circ_0005586
TC1100006656.hg.1	8.38	5.85	5.8	1.36e-07	6.42e-06	OR52K2	olfactory receptor, family 52, subfamily K, member 2	Coding	119774	NM_001005172	ENST00000325719	BC137247	BC137248	OTTHUMT00000385844	uc001lyz.2	CCDS31351.1
TC1600007116.hg.1	6.48	8.81	-5.03	1.36e-07	6.42e-06	IQCK	IQ motif containing K	Multiple_Complex	124152	NM_001305121	NM_001305122	NM_153208	NR_130967	NR_130968	ENST00000308214	ENST00000320394	ENST00000561839	ENST00000561935	ENST00000562762	ENST00000564186	ENST00000564515	ENST00000564955	ENST00000566312	ENST00000568061	ENST00000568126	ENST00000568236	ENST00000568300	ENST00000568387	BC034823	OTTHUMT00000254273	OTTHUMT00000436028	OTTHUMT00000436029	OTTHUMT00000436030	OTTHUMT00000436031	OTTHUMT00000436032	OTTHUMT00000436033	OTTHUMT00000436034	OTTHUMT00000436035	OTTHUMT00000436036	OTTHUMT00000436037	OTTHUMT00000436038	OTTHUMT00000436039	OTTHUMT00000436040	CCDS10580.1	hsa_circ_0000680	hsa_circ_0004049	hsa_circ_0038374	hsa_circ_0038375	hsa_circ_0038376
TC1700012215.hg.1	10.8	7.73	8.43	1.36e-07	6.43e-06	KSR1	kinase suppressor of ras 1	Multiple_Complex	8844	NM_014238	ENST00000268763	ENST00000398982	ENST00000398985	ENST00000398988	ENST00000509603	ENST00000577823	ENST00000578981	ENST00000579309	ENST00000579399	ENST00000579961	ENST00000580163	ENST00000580430	ENST00000580822	ENST00000581975	ENST00000582311	ENST00000582410	ENST00000583370	ENST00000583525	ENST00000583998	OTTHUMT00000255074	OTTHUMT00000445090	OTTHUMT00000445091	OTTHUMT00000445093	OTTHUMT00000445095	OTTHUMT00000445096	OTTHUMT00000445097	OTTHUMT00000445098	OTTHUMT00000445103	OTTHUMT00000445104	OTTHUMT00000445105	OTTHUMT00000445106	OTTHUMT00000445107	OTTHUMT00000445260	OTTHUMT00000445261	OTTHUMT00000445262	OTTHUMT00000445263	BC167812	CCDS58532.1	hsa_circ_0042502
TC1000010961.hg.1	14.59	12.47	4.34	1.37e-07	6.45e-06	PSAP	prosaposin	Multiple_Complex	5660	NM_001042465	NM_001042466	NM_002778	ENST00000394934	ENST00000394936	ENST00000493143	ENST00000495196	ENST00000610929	ENST00000633965	BC001503	BC004275	BC007612	OTTHUMT00000048553	OTTHUMT00000048555	OTTHUMT00000048556	OTTHUMT00000487869	CCDS7311.1	hsa_circ_0018689	hsa_circ_0018690	hsa_circ_0018691	hsa_circ_0018692	hsa_circ_0018693	hsa_circ_0018694	hsa_circ_0018695	hsa_circ_0018696	hsa_circ_0018697	hsa_circ_0018698	hsa_circ_0018699	hsa_circ_0018700	hsa_circ_0018701	hsa_circ_0018702	hsa_circ_0018703	hsa_circ_0018704	hsa_circ_0018705	hsa_circ_0018706	hsa_circ_0018707	hsa_circ_0018708	hsa_circ_0018709	hsa_circ_0018710	hsa_circ_0018711
TC0100012097.hg.1	10.14	7.33	7	1.38e-07	6.49e-06	LGALS8	lectin, galactoside-binding, soluble, 8	Multiple_Complex	3964	NM_006499	NM_201543	NM_201544	NM_201545	ENST00000238181	ENST00000323938	ENST00000341872	ENST00000352231	ENST00000366583	ENST00000366584	ENST00000406509	ENST00000416919	ENST00000430527	ENST00000434231	ENST00000442397	ENST00000450372	ENST00000454943	ENST00000475670	ENST00000481485	ENST00000489586	ENST00000525042	ENST00000525789	ENST00000526589	ENST00000526634	ENST00000526652	ENST00000527974	ENST00000528259	ENST00000528782	ENST00000529489	ENST00000529796	ENST00000532640	ENST00000532826	BC015818	BC016486	OTTHUMT00000096364	OTTHUMT00000096365	OTTHUMT00000096366	OTTHUMT00000096620	OTTHUMT00000096621	OTTHUMT00000096622
TC0500009562.hg.1	8.76	6.4	5.16	1.39e-07	6.5e-06	HRH2	histamine receptor H2	Multiple_Complex	3274	NM_001131055	NM_022304	ENST00000231683	ENST00000377291	BC054510	CCDS4395.1	CCDS47344.1	HRH2.bAug10-unspliced	uc003mdc.5	uc003mdd.3	NONHSAT105268	OTTHUMT00000253150	OTTHUMT00000253151
TC0600007067.hg.1	8.24	5.81	5.39	1.39e-07	6.5e-06	GMPR	guanosine monophosphate reductase	Multiple_Complex	2766	NM_006877	ENST00000259727	ENST00000540478	ENST00000543191	ENST00000544145	BC008281	OTTHUMT00000039942	OTTHUMT00000396126	OTTHUMT00000396127	OTTHUMT00000396128	uc003nbs.3	CCDS4537.1	GMPR.fAug10	hsa_circ_0075685	uc063mad.1	uc063mae.1	uc063maf.1	NONHSAT107900
TC0500013155.hg.1	13.34	11.05	4.89	1.41e-07	6.57e-06	BASP1	brain abundant, membrane attached signal protein 1	Coding	10409	NM_001271606	NM_006317	ENST00000322611	ENST00000616743	BC000518	OTTHUMT00000253716	CCDS3888.1	uc003jfx.5	uc031siz.2
TC0500012312.hg.1	3.74	6.32	-5.99	1.42e-07	6.6e-06	SPRY4	sprouty RTK signaling antagonist 4	Multiple_Complex	81848	NM_001127496	NM_001293289	NM_001293290	NM_030964	ENST00000344120	ENST00000434127	ENST00000503582	ENST00000509364	ENST00000511815	BC125095	BC125096	OTTHUMT00000251864	OTTHUMT00000370652	OTTHUMT00000370654	OTTHUMT00000370655	OTTHUMT00000370656	CCDS4274.1	CCDS47296.1	SPRY4.fAug10	uc003lml.3	uc010jgi.2	uc063iej.1	uc063iek.1	uc063ieo.1	NONHSAT104299	NONHSAT104301
TC0300006773.hg.1	8.8	11.36	-5.89	1.42e-07	6.6e-06	LOC339862; RP11-320G10.1; skerdorbo	uncharacterized LOC339862; novel transcript; Transcript Identified by AceView	Multiple_Complex	339862	NM_001257177	OTTHUMT00000479263	skerdorbo.aAug10	uc062hgv.1	uc062hgw.1	ENST00000616960	ENST00000624232	chr3_18082940_18105554	LN607968.1:1..307:ncRNA	lnc-PLCL2-3:1
TC0700007477.hg.1	6.58	4.18	5.27	1.42e-07	6.61e-06	UPP1	uridine phosphorylase 1	Multiple_Complex	7378	NM_001287426	NM_001287428	NM_001287429	NM_001287430	NM_003364	NR_109837	ENST00000331803	ENST00000395560	ENST00000395564	ENST00000416681	ENST00000417464	ENST00000421046	ENST00000432131	ENST00000436673	ENST00000444999	ENST00000457596	ENST00000482015	ENST00000495446	BC001405	BC007348	BC047030	OTTHUMT00000251360	OTTHUMT00000341750	OTTHUMT00000341751	OTTHUMT00000341752	OTTHUMT00000341753	OTTHUMT00000341754	OTTHUMT00000341755	OTTHUMT00000341756	OTTHUMT00000341757	OTTHUMT00000341758	OTTHUMT00000341759	OTTHUMT00000341760	CCDS5507.1	hsa_circ_0080199	hsa_circ_0080200	hsa_circ_0080201	uc003tok.5	uc003tol.5	uc011kcg.2
TC0300012339.hg.1	4.7	7.7	-8.02	1.49e-07	6.89e-06	GATA2	GATA binding protein 2	Multiple_Complex	2624	NM_001145661	NM_001145662	NM_032638	ENST00000341105	ENST00000430265	ENST00000487848	ENST00000489987	ENST00000492608	ENST00000498200	BC002557	BC015577	BC015613	BC018988	BC051272	BC051342	OTTHUMT00000356925	OTTHUMT00000356926	OTTHUMT00000356927	OTTHUMT00000356929	OTTHUMT00000356930	OTTHUMT00000356931	CCDS3049.1	CCDS46903.1	uc003ekm.4	uc003ekn.4	uc003eko.3	uc062nnx.1	uc062nny.1	uc062nnz.1
TC1000007176.hg.1	9.66	7.46	4.61	1.49e-07	6.89e-06	MAP3K8	mitogen-activated protein kinase kinase kinase 8	Multiple_Complex	1326	NM_001244134	NM_005204	ENST00000263056	ENST00000375321	ENST00000375322	ENST00000413724	ENST00000415139	ENST00000430603	ENST00000542547	BC104833	BC113566	OTTHUMT00000047415	OTTHUMT00000047416	OTTHUMT00000047417	OTTHUMT00000047418	OTTHUMT00000047419	OTTHUMT00000047420	uc001ivj.2	uc009xlf.2	CCDS7166.1	hsa_circ_0018078	hsa_circ_0018079	hsa_circ_0018080	hsa_circ_0018081	MAP3K8.aAug10	MAP3K8.bAug10	uc001ivi.3	uc057snl.1	uc057snm.1	uc057snn.1	uc057sno.1
TC1100009521.hg.1	16.29	14.16	4.35	1.49e-07	6.89e-06	APLP2	amyloid beta (A4) precursor-like protein 2	Multiple_Complex	334	NM_001142276	NM_001142277	NM_001142278	NM_001243299	NM_001642	NR_024515	NR_024516	ENST00000263574	ENST00000278756	ENST00000338167	ENST00000345598	ENST00000461918	ENST00000525215	ENST00000525604	ENST00000526330	ENST00000527702	ENST00000528499	ENST00000529235	ENST00000529483	ENST00000529701	ENST00000530132	ENST00000530493	ENST00000532456	ENST00000533195	ENST00000533532	ENST00000533616	ENST00000533618	ENST00000533713	ENST00000533860	ENST00000534001	ENST00000534582	ENST00000534761	BC000373	BC004371	OTTHUMT00000386089	OTTHUMT00000386090	OTTHUMT00000386092	OTTHUMT00000386094	OTTHUMT00000386095	OTTHUMT00000386096
TC0X00008831.hg.1	10.77	8.31	5.51	1.5e-07	6.92e-06	ATP6AP1	ATPase, H+ transporting, lysosomal accessory protein 1	Multiple_Complex	537	NM_001183	ENST00000369762	ENST00000422890	ENST00000429585	ENST00000439372	ENST00000446552	ENST00000449556	ENST00000455205	ENST00000484908	ENST00000491569	ENST00000619046	BC000724	OTTHUMT00000081639	OTTHUMT00000081640	OTTHUMT00000081641	OTTHUMT00000081642	OTTHUMT00000144415	OTTHUMT00000316574	OTTHUMT00000316575	OTTHUMT00000316576	OTTHUMT00000316577	CCDS35451.1	hsa_circ_0092049	hsa_circ_0092050	hsa_circ_0092051	hsa_circ_0092052	hsa_circ_0092053	hsa_circ_0092054	hsa_circ_0092055	hsa_circ_0092056	hsa_circ_0092057	uc004flf.3	uc065cem.1	uc065cen.1	uc065ceo.1	uc065cep.1	uc065ceq.1	uc065cer.1	uc065ces.1	uc065cet.1
TC1400008013.hg.1	7.41	4.07	10.13	1.51e-07	6.95e-06	SLC24A4	solute carrier family 24 (sodium/potassium/calcium exchanger), member 4	Multiple_Complex	123041	NM_153646	NM_153647	NM_153648	ENST00000393265	ENST00000525557	ENST00000526482	ENST00000531433	ENST00000532405	ENST00000554461	ENST00000554925	ENST00000556739	BC069653	OTTHUMT00000395238	OTTHUMT00000395239	OTTHUMT00000395240	OTTHUMT00000395242	OTTHUMT00000395243	OTTHUMT00000395244	OTTHUMT00000412267	OTTHUMT00000412268	CCDS45155.2	CCDS45156.1	CCDS9903.2	uc001yai.4	uc001yak.4	uc010twm.3	uc059ena.1	uc059enb.1	uc059enc.1	uc059end.1	uc059ene.1	chr14_92949023_92953124	NONHSAT039320
TC1100010733.hg.1	13.29	10.61	6.4	1.52e-07	6.96e-06	SPI1	Spi-1 proto-oncogene	Multiple_Complex	6688	NM_001080547	NM_003120	ENST00000227163	ENST00000378538	ENST00000533030	ENST00000533968	OTTHUMT00000316571	OTTHUMT00000395644	OTTHUMT00000395645	OTTHUMT00000398341	CCDS44591.1	CCDS7933.2	hsa_circ_0000301	hsa_circ_0000302	hsa_circ_0000303	hsa_circ_0021970	SPI1.bAug10	SPI1.cAug10	uc001nfb.2	uc001nfc.2	uc058bed.1	uc058bee.1
TC1100009657.hg.1	15.59	13.24	5.09	1.53e-07	7.01e-06	IFITM3	interferon induced transmembrane protein 3	Multiple_Complex	10410	NM_021034	NR_049759	ENST00000399808	ENST00000526811	ENST00000531688	ENST00000602735	BC006794	BC008417	BC022439	BC070243	OTTHUMT00000384765	OTTHUMT00000384766	OTTHUMT00000384767	OTTHUMT00000468087	CCDS41585.1	hsa_circ_0020625	uc001lpa.3	uc057xeq.1	uc057xer.1	uc057xes.1
TC1700007481.hg.1	6.6	3.6	8.02	1.54e-07	7.01e-06	RAB11FIP4; MIR4724	RAB11 family interacting protein 4 (class II); microRNA 4724	Multiple_Complex	84440; 100616248	NM_001303542	NM_032932	NR_039877	ENST00000394744	ENST00000578148	ENST00000578694	ENST00000579485	ENST00000579589	ENST00000579908	ENST00000581280	ENST00000581460	ENST00000582009	ENST00000583755	ENST00000585058	ENST00000621161	BC093914	BC101517	OTTHUMT00000256195	OTTHUMT00000445577	OTTHUMT00000445578	OTTHUMT00000445579	OTTHUMT00000445580	OTTHUMT00000445581	OTTHUMT00000445582	OTTHUMT00000445583	OTTHUMT00000445584	OTTHUMT00000445585	OTTHUMT00000445586	uc021tun.1	CCDS11267.1	hsa_circ_0042936	hsa_circ_0042937	hsa_circ_0042938	hsa_circ_0042939	hsa_circ_0042940	hsa_circ_0042941	hsa_circ_0042942	hsa_circ_0042943	RAB11FIP4.gAug10	RAB11FIP4.iAug10
TC1900006852.hg.1	15	11.74	9.59	1.54e-07	7.01e-06	RETN	resistin	Coding	56729	NM_001193374	NM_020415	ENST00000221515	ENST00000381324	ENST00000629642	BC069302	BC101554	BC101560	OTTHUMT00000461731	OTTHUMT00000461732	CCDS12182.1	RETN.aAug10	RETN.cAug10	uc002mhf.2	uc010dvm.2	uc060sqe.1
TC0900012162.hg.1	9.26	3.95	39.46	1.55e-07	7.06e-06	ORM1	orosomucoid 1	Multiple_Complex	5004	NM_000607	ENST00000259396	ENST00000477456	BC026238	BC104818	BC104820	BC143313	OTTHUMT00000055426	OTTHUMT00000055427	CCDS6803.1	hsa_circ_0088174	hsa_circ_0088175	uc004bik.5	uc064vfy.1
TC1200012451.hg.1	7.84	10.61	-6.83	1.56e-07	7.07e-06	STX2	syntaxin 2	Multiple_Complex	2054	NM_001980	NM_194356	ENST00000261653	ENST00000344271	ENST00000392373	ENST00000540889	BC047496	OTTHUMT00000399454	OTTHUMT00000399455	OTTHUMT00000399457	OTTHUMT00000399458	CCDS9269.1	CCDS9270.1	hsa_circ_0004341	hsa_circ_0005614	hsa_circ_0029418	hsa_circ_0029419	hsa_circ_0029420	hsa_circ_0029421	hsa_circ_0029422	uc001uio.6	uc001uip.6	uc058veh.1	uc058vei.1
TC0500012455.hg.1	9.68	5.83	14.41	1.56e-07	7.08e-06	CSF1R	colony stimulating factor 1 receptor	Multiple_Complex	1436	NM_001288705	NM_005211	NR_109969	ENST00000286301	ENST00000502660	ENST00000504875	ENST00000509861	ENST00000511344	ENST00000513609	ENST00000515068	ENST00000515239	ENST00000543093	BC047521	OTTHUMT00000252329	OTTHUMT00000373776	OTTHUMT00000373777	OTTHUMT00000373778	OTTHUMT00000373779	OTTHUMT00000373780	OTTHUMT00000373781	OTTHUMT00000373782	uc003lrm.3	CCDS4302.1	CSF1R.eAug10	CSF1R.gAug10	uc011dce.2	uc063ipr.1	uc063ips.1	uc063ipt.1	uc063ipu.1	uc063ipv.1	uc063ipw.1	uc063ipx.1	NONHSAT104534	NONHSAT104535	NONHSAT104536
TC1300008892.hg.1	8.42	5.91	5.68	1.57e-07	7.08e-06	LPAR6	lysophosphatidic acid receptor 6	Multiple_Complex	10161	NM_001162497	NM_001162498	NM_005767	ENST00000345941	ENST00000378434	ENST00000462781	ENST00000464486	ENST00000465365	ENST00000470937	ENST00000481832	ENST00000482024	ENST00000620633	BC040850	BC045651	BC070295	BC106756	OTTHUMT00000044873	OTTHUMT00000044874	OTTHUMT00000276280	OTTHUMT00000276281	OTTHUMT00000276282	OTTHUMT00000276283	OTTHUMT00000276284	OTTHUMT00000276285	CCDS9410.1	LPAR6.eAug10	uc001vcc.2	uc001vce.4	uc001vcf.4	uc058wyi.1	uc058wyj.1	uc058wyk.1	uc058wyl.1	uc058wym.1	uc058wyn.1	NONHSAT033709	NONHSAT033710	NONHSAT033711	NONHSAT033712	NONHSAT033713
TC1100009225.hg.1	8	4.94	8.34	1.57e-07	7.08e-06	CXCR5	chemokine (C-X-C motif) receptor 5	Coding	643	NM_001716	NM_032966	ENST00000292174	BC110352	OTTHUMT00000389309	CCDS8402.1	uc001pue.5
TC0200010745.hg.1	9.73	12.49	-6.78	1.62e-07	7.3e-06	IGFBP2	insulin like growth factor binding protein 2	Multiple_Complex	3485	NM_000597	ENST00000233809	ENST00000434997	ENST00000436812	ENST00000456764	ENST00000490362	BC004312	BC009902	BC012769	BC071967	OTTHUMT00000339540	OTTHUMT00000339541	OTTHUMT00000339542	OTTHUMT00000339543	OTTHUMT00000339544	CCDS42815.1	hsa_circ_0058195	uc032osk.2	uc061sgc.1	uc061sgd.1	uc061sge.1	uc061sgf.1
TC1200009157.hg.1	6.41	8.95	-5.8	1.63e-07	7.3e-06	P2RX7	purinergic receptor P2X, ligand gated ion channel, 7	Multiple_Complex	5027	NM_002562	NR_033948	NR_033949	NR_033950	NR_033951	NR_033952	NR_033953	NR_033954	NR_033955	NR_033956	ENST00000261826	ENST00000328963	ENST00000535250	ENST00000535600	ENST00000535928	ENST00000537312	ENST00000538011	ENST00000539606	ENST00000539695	ENST00000541022	ENST00000541564	ENST00000541716	ENST00000545434	BC007679	BC011913	OTTHUMT00000402531	OTTHUMT00000402532	OTTHUMT00000402533	OTTHUMT00000402534	OTTHUMT00000402535	OTTHUMT00000402536	OTTHUMT00000402537	OTTHUMT00000402538	OTTHUMT00000402539	OTTHUMT00000402540	OTTHUMT00000402541	OTTHUMT00000402542	OTTHUMT00000402543	CCDS9213.1	ENST00000569999.1
TC1000012454.hg.1	4.96	9.07	-17.28	1.64e-07	7.35e-06	ANXA8L1; ANXA8	annexin A8-like 1; annexin A8	Multiple_Complex	728113; 653145	NM_001098845	NM_001278923	NM_001278924	BC008813	BC073755	OTTHUMT00000476884	OTTHUMT00000476885	OTTHUMT00000476886	OTTHUMT00000476887	ANXA8L2.cAug10	CCDS73097.1	CCDS73098.1	CCDS73099.1	hsa_circ_0008388	hsa_circ_0018300	hsa_circ_0018301	hsa_circ_0018302	uc010qfu.3	uc031wew.2	uc031wex.2	uc057taf.1	uc057tag.1	uc057tah.1	ENST00000584982	ENST00000611655	ENST00000613703	ENST00000619162	ENST00000620353	ENST00000622769	hsa_circ_0007780	hsa_circ_0018291	hsa_circ_0018292	hsa_circ_0018293	hsa_circ_0018294	hsa_circ_0018295
TC1400008940.hg.1	12.97	10.52	5.46	1.66e-07	7.4e-06	NFKBIA	nuclear factor of kappa light polypeptide gene enhancer in B-cells inhibitor, alpha	Multiple_Complex	4792	NM_020529	ENST00000216797	ENST00000553342	ENST00000554001	ENST00000555371	ENST00000555629	ENST00000556664	ENST00000557100	ENST00000557140	ENST00000557389	ENST00000557459	BC002601	BC004983	OTTHUMT00000276683	OTTHUMT00000411490	OTTHUMT00000411491	OTTHUMT00000411492	OTTHUMT00000411493	OTTHUMT00000411494	OTTHUMT00000411495	OTTHUMT00000411496	OTTHUMT00000411497	OTTHUMT00000411498	CCDS9656.1	hsa_circ_0031660	hsa_circ_0031661	hsa_circ_0031662	hsa_circ_0031663	NFKBIA.cAug10	NFKBIA.dAug10	uc001wtf.5	uc059avb.1	uc059avc.1	uc059avd.1	uc059ave.1	uc059avf.1	uc059avg.1	uc059avh.1	uc059avi.1	uc059avj.1
TC0300013970.hg.1	11.78	7.23	23.39	1.68e-07	7.5e-06	PFKFB4; MIR6823	6-phosphofructo-2-kinase/fructose-2,6-biphosphatase 4; microRNA 6823	Multiple_Complex	5210; 102465494	NM_004567	NR_106881	ENST00000232375	ENST00000383734	ENST00000412035	ENST00000416568	ENST00000417753	ENST00000422701	ENST00000445633	ENST00000452531	ENST00000468162	ENST00000471890	ENST00000478516	ENST00000490115	ENST00000490404	ENST00000622118	BC010269	OTTHUMT00000257503	OTTHUMT00000344754	OTTHUMT00000344755	OTTHUMT00000344756	OTTHUMT00000344757	OTTHUMT00000344758	OTTHUMT00000344787	OTTHUMT00000344788	OTTHUMT00000344789	OTTHUMT00000344790	OTTHUMT00000344791	OTTHUMT00000344793	OTTHUMT00000344794	CCDS2771.1	COL7A1andUCN2andPFKFB4.cAug10	COL7A1andUCN2andPFKFB4.eAug10	COL7A1andUCN2andPFKFB4.gAug10	COL7A1andUCN2andPFKFB4.iAug10	hsa_circ_0003091	hsa_circ_0065390	hsa_circ_0065391	hsa_circ_0065392	hsa_circ_0065393
TC1100013097.hg.1	9.28	11.43	-4.44	1.7e-07	7.54e-06	REXO2	RNA exonuclease 2	Multiple_Complex	25996	NM_015523	ENST00000265881	ENST00000538198	ENST00000538403	ENST00000538791	ENST00000539119	ENST00000539275	ENST00000539333	ENST00000539754	ENST00000539788	ENST00000540492	ENST00000541703	ENST00000542186	ENST00000543131	ENST00000543243	ENST00000544010	ENST00000544196	ENST00000544507	ENST00000544827	ENST00000546316	ENST00000611665	BC105024	BC105026	BC107887	BC143701	OTTHUMT00000399087	OTTHUMT00000399088	OTTHUMT00000399089	OTTHUMT00000399090	OTTHUMT00000399092	OTTHUMT00000399093	OTTHUMT00000399094	OTTHUMT00000399095	OTTHUMT00000399096	OTTHUMT00000399097	OTTHUMT00000399098	OTTHUMT00000399099	OTTHUMT00000399100	OTTHUMT00000399101	OTTHUMT00000399102
TC0800007957.hg.1	5.19	7.1	-3.76	1.7e-07	7.54e-06	RDH10	retinol dehydrogenase 10 (all-trans)	Multiple_Complex	157506	NM_172037	ENST00000240285	ENST00000518870	ENST00000519380	ENST00000521013	ENST00000521928	BC067131	OTTHUMT00000378982	OTTHUMT00000378983	OTTHUMT00000378984	OTTHUMT00000378985	OTTHUMT00000378986	CCDS6213.1	hsa_circ_0084777	hsa_circ_0084778	RDH10.cAug10	RDH10.dAug10	uc003xzi.4	uc003xzj.4	uc064nrt.1	uc064nru.1	uc064nrx.1	NONHSAT127244
TC0200011188.hg.1	4.33	6.62	-4.91	1.7e-07	7.55e-06	AGAP1	ArfGAP with GTPase domain, ankyrin repeat and PH domain 1	Multiple_Complex	116987	NM_001037131	NM_001244888	NM_014914	ENST00000304032	ENST00000336665	ENST00000402604	ENST00000409457	ENST00000409538	ENST00000418654	ENST00000428334	ENST00000448025	ENST00000453371	ENST00000466575	ENST00000482882	ENST00000614409	ENST00000619456	BC140856	BC167153	BC167157	OTTHUMT00000257076	OTTHUMT00000257077	OTTHUMT00000329672	OTTHUMT00000329673	OTTHUMT00000329674	OTTHUMT00000329675	OTTHUMT00000329676	OTTHUMT00000329677	OTTHUMT00000329678	OTTHUMT00000329679	uc021vyp.1	AGAP1.dAug10	CCDS2514.1	CCDS33408.1	CCDS58756.1	hsa_circ_0003272	hsa_circ_0005003	hsa_circ_0007947	hsa_circ_0058789	hsa_circ_0058790	hsa_circ_0058791
TC0100008807.hg.1	6.61	4.07	5.8	1.76e-07	7.77e-06	NEXN	nexilin (F actin binding protein)	Multiple_Complex	91624	NM_001172309	NM_144573	ENST00000330010	ENST00000334785	ENST00000342754	ENST00000401035	ENST00000440324	ENST00000464998	ENST00000470735	ENST00000480732	BC111395	BC114444	BC114445	OTTHUMT00000097549	OTTHUMT00000097550	OTTHUMT00000097551	OTTHUMT00000097552	OTTHUMT00000097553	OTTHUMT00000097554	OTTHUMT00000099423	CCDS41351.1	CCDS53335.1	hsa_circ_0013013	NEXN.gAug10	uc001dib.5	uc001dic.5	uc057hur.1	uc057hus.1	uc057hut.1	uc057huu.1	uc057huv.1	uc057huw.1	NONHSAT004052
TC0500010865.hg.1	6.93	9.15	-4.66	1.77e-07	7.79e-06	DEPDC1B	DEP domain containing 1B	Multiple_Complex	55789	NM_001145208	NM_018369	ENST00000265036	ENST00000453022	ENST00000505017	ENST00000509006	ENST00000512078	ENST00000512452	BC019075	OTTHUMT00000214207	OTTHUMT00000368805	OTTHUMT00000368806	OTTHUMT00000368807	OTTHUMT00000368808	OTTHUMT00000368902	CCDS3977.1	CCDS47214.1	DEPDC1B.gAug10	hsa_circ_0002512	hsa_circ_0072573	hsa_circ_0072574	hsa_circ_0072575	hsa_circ_0072576	hsa_circ_0072577	uc003jsh.4	uc011cqm.3	uc063dwc.1	uc063dwd.1	uc063dwe.1	uc063dwf.1	chr5_59934576_59943360	NONHSAT101644	NONHSAT101646
TC0600014220.hg.1	7.81	4.29	11.52	1.77e-07	7.79e-06	SERPINB9	serpin peptidase inhibitor, clade B (ovalbumin), member 9	Multiple_Complex	5272	NM_004155	ENST00000380698	BC002538	OTTHUMT00000039656	CCDS4478.1	hsa_circ_0075466	hsa_circ_0075467	hsa_circ_0075468	hsa_circ_0075469	uc003mug.5	NONHSAT106850	NONHSAT106851	NONHSAT106853	NONHSAT106854
TC0800009856.hg.1	10.57	6.26	19.88	1.81e-07	7.96e-06	EGR3	early growth response 3	Multiple_Complex	1960	NM_001199880	NM_001199881	NM_004430	ENST00000317216	ENST00000518773	ENST00000519492	ENST00000522910	ENST00000524088	BC104765	BC112279	OTTHUMT00000215098	OTTHUMT00000375023	OTTHUMT00000375024	OTTHUMT00000375025	OTTHUMT00000375026	CCDS56528.1	CCDS6033.1	EGR3.bAug10	EGR3.dAug10	EGR3.eAug10	uc003xcm.2	uc011kzn.2	uc064lcl.1	uc064lcm.1	uc064lcn.1
TC0800009641.hg.1	10.42	12.72	-4.92	1.82e-07	7.98e-06	FAM86B1	family with sequence similarity 86, member B1	Multiple_Complex	85002	NM_001083537	NR_003494	OTTHUMT00000383310	OTTHUMT00000383312	OTTHUMT00000383315	OTTHUMT00000383316	OTTHUMT00000383317	OTTHUMT00000383318	OTTHUMT00000383321	OTTHUMT00000383323	OTTHUMT00000383326	OTTHUMT00000383329	OTTHUMT00000383331	OTTHUMT00000383332	OTTHUMT00000383334	OTTHUMT00000383335	OTTHUMT00000383337	OTTHUMT00000383340	OTTHUMT00000383341	OTTHUMT00000383342	OTTHUMT00000383343	CCDS59512.1	hsa_circ_0083358	uc003wvf.5	uc010lse.4	uc064kiu.1	uc064kiv.1	uc064kiw.1	uc064kix.1	uc064kiy.1	uc064kiz.1	uc064kja.1	uc064kjb.1	uc064kjc.1	uc064kjd.1	uc064kje.1	uc064kjf.1	uc064kjg.1	uc064kjh.1	uc064kji.1
TC0X00006799.hg.1	14.69	11.71	7.86	1.84e-07	8.04e-06	SAT1	spermidine/spermine N1-acetyltransferase 1	Multiple_Complex	6303	NM_002970	NR_027783	ENST00000379251	ENST00000379253	ENST00000379254	ENST00000379270	ENST00000462639	ENST00000463236	ENST00000474223	ENST00000487713	ENST00000489394	BC002503	BC008424	OTTHUMT00000056056	OTTHUMT00000056057	OTTHUMT00000056058	OTTHUMT00000056059	OTTHUMT00000056060	OTTHUMT00000056061	OTTHUMT00000056062	OTTHUMT00000056063	OTTHUMT00000056064	CCDS14207.1	hsa_circ_0090097	hsa_circ_0090098	hsa_circ_0090099	hsa_circ_0090100	uc004dau.5	uc004dav.5	uc010nfv.4	uc064yiv.1	uc064yiw.1	uc064yix.1	uc064yiy.1	uc064yiz.1	uc064yja.1	NONHSAT136494	NONHSAT136495	NONHSAT136496	NONHSAT136497
TC1600010859.hg.1	11.22	8.64	6	1.87e-07	8.16e-06	MLKL	mixed lineage kinase domain-like	Multiple_Complex	197259	NM_001142497	NM_152649	ENST00000306247	ENST00000308807	ENST00000570846	ENST00000571303	ENST00000573267	ENST00000575686	ENST00000575695	ENST00000576529	BC028141	OTTHUMT00000436402	OTTHUMT00000436403	OTTHUMT00000436404	OTTHUMT00000436405	OTTHUMT00000436502	OTTHUMT00000436503	OTTHUMT00000436504	OTTHUMT00000436505	CCDS32487.1	CCDS45528.1	hsa_circ_0040501	hsa_circ_0040502	hsa_circ_0040503	uc002fdb.3	uc002fdc.3	uc059xcw.1	uc059xcx.1	uc059xcy.1	uc059xcz.1	uc059xda.1	uc059xdb.1	NONHSAT143701
TC1900011113.hg.1	10.97	9.04	3.79	1.88e-07	8.18e-06	GYS1	glycogen synthase 1 (muscle)	Multiple_Complex	2997	NM_001161587	NM_002103	NR_027763	ENST00000263276	ENST00000323798	ENST00000457974	ENST00000472004	ENST00000484289	ENST00000496048	ENST00000594220	BC002617	BC003182	BC007688	OTTHUMT00000319791	OTTHUMT00000319792	OTTHUMT00000319793	OTTHUMT00000319794	OTTHUMT00000319795	OTTHUMT00000319796	OTTHUMT00000466234	CCDS12747.1	CCDS54292.1	GYS1.kAug10	hsa_circ_0002296	hsa_circ_0051809	hsa_circ_0051810	hsa_circ_0051811	hsa_circ_0051812	hsa_circ_0051813	hsa_circ_0051814	hsa_circ_0051815	hsa_circ_0051816	hsa_circ_0051817	hsa_circ_0051818	hsa_circ_0051819	hsa_circ_0051820	uc002plp.4	uc010emm.4	uc061ayd.1	uc061aye.1
TC1700007204.hg.1	10.72	8.3	5.37	1.9e-07	8.26e-06	SPECC1	sperm antigen with calponin homology and coiled-coil domains 1	Multiple_Complex	92521	NM_001033553	NM_001033554	NM_001033555	NM_001243438	NM_001243439	NM_152904	ENST00000261503	ENST00000395522	ENST00000395525	ENST00000395527	ENST00000395529	ENST00000395530	ENST00000413167	ENST00000467722	ENST00000472876	ENST00000492188	ENST00000578153	ENST00000578321	ENST00000579688	ENST00000580934	ENST00000581399	ENST00000581973	ENST00000582063	ENST00000582226	ENST00000582604	ENST00000583463	ENST00000583482	ENST00000583528	ENST00000584527	BC021123	BC050058	OTTHUMT00000132365	OTTHUMT00000132366	OTTHUMT00000132367	OTTHUMT00000132368	OTTHUMT00000132369	OTTHUMT00000132370	OTTHUMT00000132371	OTTHUMT00000132372	OTTHUMT00000441203
TC0600014277.hg.1	6.96	5.12	3.58	1.92e-07	8.34e-06	HLA-DMA	major histocompatibility complex, class II, DM alpha	Multiple_Complex	3108	NM_006120	ENST00000374843	ENST00000395303	ENST00000395305	ENST00000456800	ENST00000475627	ENST00000477541	ENST00000480785	BC011447	BC026279	OTTHUMT00000076325	OTTHUMT00000276489	OTTHUMT00000276490	OTTHUMT00000276491	OTTHUMT00000276492	OTTHUMT00000276493	OTTHUMT00000276494	CCDS4761.1	HLA-DMAandHLA-DMB.dAug10	uc003ocm.3	uc063nsp.1	uc063nsq.1	uc063nsr.1	uc063nss.1	uc063nsu.1	uc063nsw.1	NONHSAT108951
TC0400011973.hg.1	5.93	8.16	-4.7	1.93e-07	8.36e-06	CLGN	calmegin	Multiple_Complex	1047	NM_001130675	NM_004362	ENST00000325617	ENST00000414773	ENST00000509477	BC028357	OTTHUMT00000257272	OTTHUMT00000364715	CCDS3751.1	hsa_circ_0071002	uc003iii.4	uc011chi.3	uc062ztq.1
TC0100007832.hg.1	10.26	6.7	11.78	1.95e-07	8.41e-06	ZC3H12A; MIR6732	zinc finger CCCH-type containing 12A; microRNA 6732	Multiple_Complex	80149; 102465438	NM_025079	NR_106790	ENST00000373087	ENST00000471012	ENST00000472312	ENST00000619365	BC005001	OTTHUMT00000012154	OTTHUMT00000012157	OTTHUMT00000012158	CCDS417.1	hsa_circ_0011700	uc001cbb.5	uc031txl.1	uc057ewc.1	uc057ewd.1	NONHSAT002441	NR_106790.1:1..60:precursor_RNA
TC1000012551.hg.1	5.47	8.94	-11.15	1.95e-07	8.42e-06	ANXA8	annexin A8	Multiple_Complex	653145	NM_001040084	NM_001271702	NM_001271703	ENST00000577813	ENST00000583874	ENST00000583911	ENST00000585281	ENST00000602877	ENST00000611843	BC004376	OTTHUMT00000476609	OTTHUMT00000476610	OTTHUMT00000476767	OTTHUMT00000476768	BC073755_2	CCDS73121.1	CCDS73122.1	CCDS73123.1	hsa_circ_0018309	hsa_circ_0018310	hsa_circ_0018311	uc001jev.5	uc010qgh.4	uc010qgi.4	uc057tbp.1	uc057tbq.1	uc057tbr.1
TC0200015080.hg.1	10.21	12.04	-3.54	1.95e-07	8.42e-06	PRKRA	protein kinase, interferon-inducible double stranded RNA dependent activator	Multiple_Complex	8575	NM_001139517	NM_001139518	NM_003690	ENST00000325748	ENST00000424699	ENST00000432031	ENST00000448279	ENST00000457633	ENST00000460433	ENST00000463882	ENST00000466165	ENST00000470200	ENST00000474793	ENST00000487082	ENST00000490501	BC009470	OTTHUMT00000255782	OTTHUMT00000335165	OTTHUMT00000335166	OTTHUMT00000335167	OTTHUMT00000335168	OTTHUMT00000335169	OTTHUMT00000335170	OTTHUMT00000335171	OTTHUMT00000335172	OTTHUMT00000335173	OTTHUMT00000335174	OTTHUMT00000335175	uc002umf.3	CCDS2279.1	CCDS46460.1	CCDS46461.1	hsa_circ_0057202	hsa_circ_0057203	hsa_circ_0057204	hsa_circ_0057205	PRKRA.cAug10	PRKRA.kAug10	uc002umd.4	uc002ume.4
TC0400012900.hg.1	12.49	10.43	4.18	1.99e-07	8.57e-06	FBXL5	F-box and leucine-rich repeat protein 5	Multiple_Complex	26234	NM_001193534	NM_001193535	NM_012161	NR_036464	ENST00000341285	ENST00000412094	ENST00000504837	ENST00000507700	ENST00000511441	ENST00000512066	ENST00000513163	BC030656	OTTHUMT00000214235	OTTHUMT00000359678	OTTHUMT00000359679	OTTHUMT00000359680	OTTHUMT00000359681	OTTHUMT00000359682	OTTHUMT00000359683	CCDS3415.1	CCDS54745.1	FBXL5.aAug10	FBXL5.bAug10	FBXL5.cAug10	FBXL5.fAug10	hsa_circ_0003988	hsa_circ_0069226	hsa_circ_0069227	hsa_circ_0069228	uc003goc.3	uc003god.3	uc062vhj.1	uc062vhk.1	uc062vhl.1	uc062vhm.1	uc062vhn.1	chr4_15621608_15628578	chr4_15626874_15628578
TC1700010274.hg.1	9.92	12.04	-4.35	2e-07	8.58e-06	BLMH	bleomycin hydrolase	Multiple_Complex	642	NM_000386	ENST00000261714	ENST00000577290	ENST00000577306	ENST00000577623	ENST00000578090	ENST00000578795	ENST00000579325	ENST00000579957	ENST00000580709	ENST00000581037	ENST00000582669	ENST00000582749	ENST00000584603	BC003616	OTTHUMT00000447940	OTTHUMT00000447941	OTTHUMT00000447942	OTTHUMT00000447943	OTTHUMT00000447944	OTTHUMT00000447945	OTTHUMT00000447946	OTTHUMT00000447947	OTTHUMT00000447948	OTTHUMT00000447949	OTTHUMT00000447951	OTTHUMT00000447952	OTTHUMT00000447953	CCDS32604.1	hsa_circ_0004329	hsa_circ_0042828	hsa_circ_0042829	uc002hez.3	uc060dmu.1	uc060dmv.1	uc060dmw.1	uc060dmx.1	uc060dmy.1	uc060dmz.1	uc060dna.1
TC0600014110.hg.1	14.01	11.53	5.57	2.06e-07	8.82e-06	PSMB9	proteasome subunit beta 9	Multiple_Complex	5698	NM_002800	ENST00000374859	ENST00000464863	ENST00000467593	BC065513	OTTHUMT00000076624	OTTHUMT00000276495	OTTHUMT00000276497	CCDS4759.1	uc003sga.4	uc063nsi.1	uc063nsj.1
TC2100007446.hg.1	4.74	8.28	-11.58	2.07e-07	8.84e-06	COL6A1	collagen, type VI, alpha 1	Multiple_Complex	1291	NM_001848	ENST00000361866	ENST00000463060	ENST00000466285	ENST00000486023	ENST00000492851	ENST00000498614	ENST00000612273	BC052575	OTTHUMT00000206877	OTTHUMT00000206878	OTTHUMT00000206879	OTTHUMT00000206880	OTTHUMT00000206881	OTTHUMT00000206882	CCDS13727.1	COL6A1.fAug10	hsa_circ_0004178	hsa_circ_0062028	hsa_circ_0062029	hsa_circ_0062030	hsa_circ_0062031	hsa_circ_0062032	hsa_circ_0062033	hsa_circ_0062034	hsa_circ_0062035	hsa_circ_0062036	hsa_circ_0062037	hsa_circ_0062038	hsa_circ_0062039	hsa_circ_0062040	hsa_circ_0062041	hsa_circ_0062042	hsa_circ_0062043	hsa_circ_0062044	hsa_circ_0062045	hsa_circ_0062046	hsa_circ_0062047	uc002zhu.2	uc002zhv.2
TC0100018310.hg.1	11.77	6.51	38.22	2.1e-07	8.95e-06	FCGR2B	Fc fragment of IgG, low affinity IIb, receptor (CD32)	Multiple_Complex	2213	NM_001002273	NM_001002274	NM_001002275	NM_001190828	NM_004001	ENST00000236937	ENST00000358671	ENST00000367961	ENST00000428605	ENST00000480308	ENST00000485778	BC031992	BC141826	BC146678	BC148273	OTTHUMT00000083336	OTTHUMT00000083337	OTTHUMT00000083338	OTTHUMT00000083550	OTTHUMT00000157309	CCDS30924.1	CCDS30925.1	CCDS53414.1	FCGR2B.cAug10	FCGR2B.jAug10	uc001gaz.3	uc001gbb.3	uc009wun.3	uc057mti.1	uc057mtj.1	uc057mtk.1	NONHSAT007197
TC0800012280.hg.1	8.23	5.95	4.85	2.11e-07	8.96e-06	PDLIM2	PDZ and LIM domain 2 (mystique)	Multiple_Complex	64236	NM_021630	NM_176871	NM_198042	ENST00000265810	ENST00000308354	ENST00000339162	ENST00000397760	ENST00000397761	ENST00000409141	ENST00000409417	ENST00000416159	ENST00000426493	ENST00000429812	ENST00000436754	ENST00000443561	ENST00000448520	ENST00000452226	ENST00000456545	ENST00000464275	ENST00000491330	ENST00000614502	ENST00000616289	ENST00000622226	ENST00000622702	BC021556	BC071774	OTTHUMT00000254648	OTTHUMT00000334167	OTTHUMT00000334168	OTTHUMT00000334169	OTTHUMT00000334170	OTTHUMT00000334172	OTTHUMT00000334173	OTTHUMT00000334174	OTTHUMT00000334176	OTTHUMT00000334177	OTTHUMT00000334178	OTTHUMT00000334179	OTTHUMT00000334180	OTTHUMT00000334181
TC1700010200.hg.1	12.4	9.12	9.7	2.12e-07	8.99e-06	ALDOC	aldolase C, fructose-bisphosphate	Multiple_Complex	230	NM_005165	ENST00000226253	ENST00000395319	ENST00000395321	ENST00000435638	ENST00000460201	ENST00000578590	ENST00000581807	ENST00000582381	ENST00000584086	BC003613	BC065565	BC106925	BC106926	OTTHUMT00000255839	OTTHUMT00000255840	OTTHUMT00000255841	OTTHUMT00000259481	OTTHUMT00000259482	OTTHUMT00000445975	OTTHUMT00000445976	OTTHUMT00000445977	OTTHUMT00000445978	ALDOC.eAug10	ALDOC.hAug10	CCDS11236.1	hsa_circ_0042551	hsa_circ_0042552	hsa_circ_0042553	hsa_circ_0042554	hsa_circ_0042555	hsa_circ_0042556	hsa_circ_0042557	hsa_circ_0042558	hsa_circ_0042559	hsa_circ_0042560	hsa_circ_0042561	hsa_circ_0042562	uc002hbp.4	uc060czk.1
TC0100017666.hg.1	8.93	11.08	-4.45	2.19e-07	9.26e-06	ABCB10	ATP binding cassette subfamily B member 10	Multiple_Complex	23456	NM_012089	ENST00000344517	ENST00000486755	ENST00000498158	BC064930	OTTHUMT00000095240	OTTHUMT00000095241	OTTHUMT00000095242	uc001htp.4	CCDS1580.1	hsa_circ_0006001	hsa_circ_0008717	hsa_circ_0016823	hsa_circ_0016824	hsa_circ_0016825	hsa_circ_0016826	hsa_circ_0016827	hsa_circ_0016828	hsa_circ_0016829	hsa_circ_0016830	hsa_circ_0016831	uc057qgf.1	uc057qgg.1
TC0200015976.hg.1	15.2	12.45	6.73	2.21e-07	9.37e-06	SP110	SP110 nuclear body protein	Multiple_Complex	3431	NM_001185015	NM_004509	NM_004510	NM_080424	ENST00000258381	ENST00000258382	ENST00000358662	ENST00000392048	ENST00000409815	ENST00000416610	ENST00000455674	ENST00000462232	ENST00000463022	ENST00000477068	ENST00000480916	ENST00000483067	ENST00000486146	ENST00000489597	ENST00000490880	ENST00000540870	BC019059	OTTHUMT00000256915	OTTHUMT00000332413	OTTHUMT00000332414	OTTHUMT00000332540	OTTHUMT00000332541	OTTHUMT00000332542	OTTHUMT00000332543	OTTHUMT00000332544	OTTHUMT00000332545	OTTHUMT00000332546	OTTHUMT00000332547	OTTHUMT00000332548	OTTHUMT00000332549	OTTHUMT00000332550	OTTHUMT00000332551	CCDS2474.1	CCDS2475.1	CCDS2476.1	CCDS54435.1
TC1900006522.hg.1	11.71	9.13	5.99	2.25e-07	9.51e-06	MIDN	midnolin	Multiple_Complex	90007	NM_177401	ENST00000300952	ENST00000586757	ENST00000586843	ENST00000590136	ENST00000591302	ENST00000591446	BC094778	OTTHUMT00000449964	OTTHUMT00000449965	OTTHUMT00000449966	OTTHUMT00000449967	OTTHUMT00000449968	CCDS32864.1	hsa_circ_0048210	hsa_circ_0048211	MIDN.aAug10	uc002lrp.4	uc060qxb.1	uc060qxc.1	uc060qxd.1	uc060qxe.1	uc060qxf.1	NONHSAT060241	NONHSAT060242
TC2000009116.hg.1	5.61	2.89	6.57	2.29e-07	9.66e-06	MAFB	v-maf avian musculoaponeurotic fibrosarcoma oncogene homolog B	Coding	9935	NM_005461	ENST00000373313	BC028098	BC036689	OTTHUMT00000080375	CCDS13311.1	uc002xji.4
TC0700011876.hg.1	11.07	14.32	-9.52	2.33e-07	9.77e-06	ASNS	asparagine synthetase (glutamine-hydrolyzing)	Multiple_Complex	440	NM_001178075	NM_001178076	NM_001178077	NM_001673	NM_133436	NM_183356	ENST00000175506	ENST00000394308	ENST00000394309	ENST00000414884	ENST00000422745	ENST00000437628	ENST00000437657	ENST00000442734	ENST00000444334	ENST00000448127	ENST00000451771	ENST00000453600	ENST00000454046	ENST00000455086	ENST00000462436	ENST00000487714	ENST00000495255	BC008723	BC014621	OTTHUMT00000059213	OTTHUMT00000333642	OTTHUMT00000333643	OTTHUMT00000333644	OTTHUMT00000333645	OTTHUMT00000333646	OTTHUMT00000333647	OTTHUMT00000333648	OTTHUMT00000333666	OTTHUMT00000334305	OTTHUMT00000334306	OTTHUMT00000334307	OTTHUMT00000334308	OTTHUMT00000334310	OTTHUMT00000334312
TC1400010261.hg.1	8.77	11.49	-6.6	2.33e-07	9.77e-06	MOK	MOK protein kinase	Multiple_Complex	5891	NM_001272011	NM_014226	NR_073540	NR_073541	NR_073542	NR_073543	ENST00000193029	ENST00000361847	ENST00000517537	ENST00000517966	ENST00000518045	ENST00000518399	ENST00000518482	ENST00000518686	ENST00000519058	ENST00000519477	ENST00000519569	ENST00000519877	ENST00000520046	ENST00000520238	ENST00000520252	ENST00000520266	ENST00000521249	ENST00000521388	ENST00000521493	ENST00000521766	ENST00000521937	ENST00000521966	ENST00000522093	ENST00000522534	ENST00000522537	ENST00000522867	ENST00000522874	ENST00000523169	ENST00000523231	ENST00000523485	ENST00000524019	ENST00000524120	ENST00000524207	ENST00000524214
TC0200008930.hg.1	11.22	13.59	-5.18	2.36e-07	9.87e-06	SLC20A1	solute carrier family 20 (phosphate transporter), member 1	Multiple_Complex	6574	NM_005415	ENST00000272542	ENST00000413135	ENST00000423633	ENST00000433924	ENST00000456264	ENST00000480984	ENST00000490674	ENST00000492076	ENST00000498224	BC019944	OTTHUMT00000254086	OTTHUMT00000330608	OTTHUMT00000330609	OTTHUMT00000330610	OTTHUMT00000330611	OTTHUMT00000330612	OTTHUMT00000330613	OTTHUMT00000330614	OTTHUMT00000330615	CCDS2099.1	hsa_circ_0056150	hsa_circ_0056151	hsa_circ_0056152	hsa_circ_0056153	hsa_circ_0056154	hsa_circ_0056155	SLC20A1.eAug10	SLC20A1.iAug10	uc002tib.4	uc061nan.1	uc061nao.1	uc061nap.1	uc061naq.1	uc061nar.1	uc061nas.1	uc061nat.1	uc061nau.1	NONHSAT073719
TC0400012150.hg.1	12.22	9.23	7.92	2.36e-07	9.88e-06	TMEM154	transmembrane protein 154	Multiple_Complex	201799	NM_152680	ENST00000304385	ENST00000504064	ENST00000510252	ENST00000613578	BC060775	OTTHUMT00000365024	OTTHUMT00000365026	OTTHUMT00000365027	CCDS3779.1	hsa_circ_0001452	uc003imw.3	uc063agx.1	uc063agy.1	uc063agz.1	NONHSAT098809
TC0600012542.hg.1	13.76	11.95	3.5	2.47e-07	1.03e-05	UBE2J1	ubiquitin-conjugating enzyme E2, J1	Multiple_Complex	51465	NM_016021	ENST00000435041	BC013973	OTTHUMT00000043742	CCDS5021.1	hsa_circ_0077300	hsa_circ_0077301	hsa_circ_0077302	hsa_circ_0077303	hsa_circ_0077304	hsa_circ_0077305	uc003pnc.4
TC0900010968.hg.1	11.5	9.55	3.88	2.47e-07	1.03e-05	TRIM14	tripartite motif containing 14	Multiple_Complex	9830	NM_014788	NM_033219	ENST00000341469	ENST00000342043	ENST00000375098	ENST00000475147	ENST00000478401	ENST00000478530	BC006333	OTTHUMT00000053350	OTTHUMT00000053351	OTTHUMT00000053353	OTTHUMT00000053354	OTTHUMT00000053355	OTTHUMT00000053356	CCDS6734.1	hsa_circ_0087704	hsa_circ_0087705	hsa_circ_0087706	hsa_circ_0087707	uc004ayg.3	uc004ayh.3	uc064urn.1	uc064urr.1	uc064urs.1	uc064urt.1
TC1200012648.hg.1	12.27	10.45	3.54	2.48e-07	1.03e-05	MYL6	myosin light chain 6	Multiple_Complex	4637	NM_021019	NM_079423	ENST00000293422	ENST00000348108	ENST00000536128	ENST00000546630	ENST00000546845	ENST00000547408	ENST00000547649	ENST00000547703	ENST00000548293	ENST00000548400	ENST00000548580	ENST00000548725	ENST00000549017	ENST00000549392	ENST00000549566	ENST00000550184	ENST00000550639	ENST00000550697	ENST00000551589	ENST00000551954	ENST00000552297	BC017455	BC071661	BC093066	OTTHUMT00000407927	OTTHUMT00000407928	OTTHUMT00000407929	OTTHUMT00000407930	OTTHUMT00000407931	OTTHUMT00000408071	OTTHUMT00000408073	OTTHUMT00000408074	OTTHUMT00000408075	OTTHUMT00000408092	OTTHUMT00000408093	OTTHUMT00000408094	OTTHUMT00000408095	OTTHUMT00000408096
TC0400006661.hg.1	3.62	5.55	-3.82	2.48e-07	1.03e-05	STK32B	serine/threonine kinase 32B	Multiple_Complex	55351	NM_001306082	NM_018401	ENST00000282908	ENST00000505508	ENST00000508728	ENST00000510398	ENST00000511959	ENST00000512018	ENST00000512636	ENST00000513705	BC038238	OTTHUMT00000206854	OTTHUMT00000358206	OTTHUMT00000358208	OTTHUMT00000358209	OTTHUMT00000358210	OTTHUMT00000358211	OTTHUMT00000358212	OTTHUMT00000358739	CCDS3380.1	hsa_circ_0004536	hsa_circ_0069044	hsa_circ_0069045	hsa_circ_0069046	hsa_circ_0069047	hsa_circ_0069048	STK32B.cAug10	STK32B.gAug10	uc003gih.2	uc062uxa.1	uc062uxb.1	uc062uxc.1	uc062uxd.1	uc062uxe.1	uc062uxg.1	uc062uxh.1	NONHSAT094965
TC1900011741.hg.1	9.36	3.62	53.27	2.49e-07	1.03e-05	CEACAM5	carcinoembryonic antigen-related cell adhesion molecule 5	Multiple_Complex	1048	NM_001291484	NM_001308398	NM_004363	ENST00000221992	ENST00000398599	ENST00000405816	ENST00000460121	ENST00000595113	ENST00000595403	ENST00000596606	ENST00000615021	ENST00000616453	ENST00000617332	BC034671	OTTHUMT00000321132	OTTHUMT00000321133	OTTHUMT00000321134	OTTHUMT00000321135	OTTHUMT00000462831	OTTHUMT00000462832	OTTHUMT00000462833	CCDS12584.1	CEACAM5.dAug10	hsa_circ_0051240	uc002orj.2	uc002orl.4	uc032hya.2	uc060zcf.1	uc060zcg.1	uc060zch.1	uc060zci.1	uc060zcj.1	uc060zcl.1	uc060zcm.1	NONHSAT066483
TC0800009764.hg.1	4.14	7.3	-8.91	2.49e-07	1.03e-05	PSD3	pleckstrin and Sec7 domain containing 3	Multiple_Complex	23362	NM_015310	NM_206909	ENST00000286485	ENST00000327040	ENST00000428502	ENST00000440756	ENST00000517971	ENST00000518303	ENST00000518315	ENST00000518963	ENST00000519633	ENST00000519653	ENST00000519851	ENST00000520789	ENST00000520858	ENST00000521027	ENST00000521475	ENST00000521841	ENST00000521878	ENST00000523619	ENST00000614430	ENST00000615573	BC075044	BC075045	OTTHUMT00000374867	OTTHUMT00000374869	OTTHUMT00000374870	OTTHUMT00000374871	OTTHUMT00000374872	OTTHUMT00000374873	OTTHUMT00000374875	OTTHUMT00000374876	OTTHUMT00000374877	OTTHUMT00000374878	OTTHUMT00000374879	OTTHUMT00000374880	OTTHUMT00000374881	OTTHUMT00000374882	OTTHUMT00000374883	OTTHUMT00000374884
TC0300012191.hg.1	14.44	9.77	25.58	2.58e-07	1.06e-05	PARP9	poly(ADP-ribose) polymerase family member 9	Multiple_Complex	83666	NM_001146102	NM_001146103	NM_001146104	NM_001146105	NM_001146106	NM_031458	ENST00000360356	ENST00000462315	ENST00000466126	ENST00000471785	ENST00000477522	ENST00000489652	ENST00000492382	BC039580	OTTHUMT00000355957	OTTHUMT00000355958	OTTHUMT00000355959	OTTHUMT00000355960	OTTHUMT00000355961	OTTHUMT00000355962	OTTHUMT00000355963	CCDS3014.1	CCDS54633.1	CCDS54634.1	hsa_circ_0066995	hsa_circ_0066996	uc003efg.5	uc003efh.5	uc003efi.5	uc003efj.3	uc011bjs.4	uc062nan.1	uc062nao.1
TC1500010899.hg.1	11.02	8.98	4.12	2.6e-07	1.07e-05	ST20-MTHFS	ST20-MTHFS readthrough	Multiple_Complex	100528021	NM_001199760	ENST00000479961	ENST00000494999	OTTHUMT00000416727	OTTHUMT00000433309	CCDS58394.1	uc059mhy.1	uc059mhz.1
TC1100011888.hg.1	15.91	14.04	3.65	2.66e-07	1.09e-05	CTSC	cathepsin C	Multiple_Complex	1075	NM_001114173	NM_001814	NM_148170	ENST00000227266	ENST00000393301	ENST00000524463	ENST00000527018	ENST00000528020	ENST00000529974	ENST00000533865	ENST00000533897	ENST00000534131	OTTHUMT00000394019	OTTHUMT00000394020	OTTHUMT00000394021	OTTHUMT00000394022	OTTHUMT00000394023	OTTHUMT00000394024	OTTHUMT00000394025	OTTHUMT00000394026	OTTHUMT00000394028	CCDS31654.1	CCDS44693.1	CCDS8282.1	hsa_circ_0023977	hsa_circ_0023978	hsa_circ_0023979	hsa_circ_0023980	uc001pck.5	uc001pcm.5	uc001pcn.5	uc058gil.1	uc058gim.1	uc058gin.1	uc058gio.1	uc058gip.1	uc058giq.1
TC0600014236.hg.1	10.9	12.95	-4.13	2.66e-07	1.09e-05	TXNDC5	thioredoxin domain containing 5 (endoplasmic reticulum)	Multiple_Complex	81567	NM_001145549	NM_030810	ENST00000379757	ENST00000460138	ENST00000469459	ENST00000473453	ENST00000475802	BC001199	OTTHUMT00000039792	OTTHUMT00000039793	OTTHUMT00000348957	OTTHUMT00000348958	OTTHUMT00000348959	CCDS4505.1	CCDS47369.1	hsa_circ_0075591	hsa_circ_0075592	hsa_circ_0075593	hsa_circ_0075594	hsa_circ_0075596	uc003mxv.4	uc010jnz.4	uc063lrs.1	uc063lru.1	uc063lrv.1	NONHSAT107621
TC0500011240.hg.1	7.27	9.11	-3.58	2.67e-07	1.09e-05	HOMER1	homer scaffolding protein 1	Multiple_Complex	9456	NM_001277077	NM_001277078	NM_004272	ENST00000282260	ENST00000334082	ENST00000460741	ENST00000508576	ENST00000535690	BC015502	BC047438	OTTHUMT00000258856	OTTHUMT00000258857	OTTHUMT00000258858	OTTHUMT00000370191	CCDS43335.1	CCDS64188.1	CCDS64189.1	HOMER1.bAug10	HOMER1.cAug10	hsa_circ_0006916	hsa_circ_0073127	hsa_circ_0073128	hsa_circ_0073129	hsa_circ_0073130	hsa_circ_0073131	hsa_circ_0073132	hsa_circ_0073133	hsa_circ_0073134	uc003kfy.5	uc010jab.5	uc010jac.5	uc010jad.5	uc063ewj.1	chr5_78734832_78752841
TC1600010227.hg.1	14.22	12.04	4.55	2.71e-07	1.11e-05	N4BP1	NEDD4 binding protein 1	Multiple_Complex	9683	NM_153029	ENST00000262384	ENST00000564124	ENST00000564710	ENST00000565423	ENST00000565638	ENST00000569027	BC152472	OTTHUMT00000429920	OTTHUMT00000429921	OTTHUMT00000429922	OTTHUMT00000429923	OTTHUMT00000429924	OTTHUMT00000429925	uc002efp.3	BC160019	CCDS45479.1	hsa_circ_0039314	hsa_circ_0039315	hsa_circ_0039316	uc059txv.1	uc059txw.1	uc059txx.1	uc059txy.1	uc059tya.1	chr16_48587449_48596355	NONHSAT142338	NONHSAT142340	NONHSAT142344
TC0800007057.hg.1	13.05	10.99	4.18	2.71e-07	1.11e-05	DOCK5	dedicator of cytokinesis 5	Multiple_Complex	80005	NM_024940	ENST00000276440	ENST00000410074	ENST00000444569	ENST00000463457	ENST00000467709	ENST00000478099	ENST00000479547	ENST00000481100	ENST00000481728	ENST00000487948	ENST00000495236	ENST00000521405	BC137175	BC137176	OTTHUMT00000254955	OTTHUMT00000334268	OTTHUMT00000334269	OTTHUMT00000334270	OTTHUMT00000334271	OTTHUMT00000334272	OTTHUMT00000334273	OTTHUMT00000334274	OTTHUMT00000334284	OTTHUMT00000334285	OTTHUMT00000375806	OTTHUMT00000375807	CCDS6047.1	DOCK5.aAug10	hsa_circ_0004219	hsa_circ_0005042	hsa_circ_0005641	hsa_circ_0006605	hsa_circ_0007190	hsa_circ_0007618	hsa_circ_0007954	hsa_circ_0083686	hsa_circ_0083687	hsa_circ_0083688	hsa_circ_0083689
TC0100011253.hg.1	9.95	6.75	9.23	2.75e-07	1.12e-05	BTG2	BTG family, member 2	Multiple_Complex	7832	NM_006763	ENST00000290551	ENST00000475157	BC105948	BC105949	OTTHUMT00000087168	OTTHUMT00000087169	CCDS1437.1	hsa_circ_0016068	uc001gzq.4	uc057oos.1
TC0800009819.hg.1	7.14	4.88	4.8	2.75e-07	1.12e-05	DOK2	docking protein 2	Multiple_Complex	9046	NM_003974	ENST00000276420	ENST00000517422	ENST00000518197	ENST00000522011	ENST00000523932	ENST00000524001	BC032623	OTTHUMT00000253735	OTTHUMT00000375575	OTTHUMT00000375576	OTTHUMT00000375577	OTTHUMT00000375578	OTTHUMT00000375579	CCDS6016.1	uc003wzy.2	uc064kvd.1	uc064kve.1	uc064kvf.1	uc064kvg.1	uc064kvh.1	NONHSAT125437
TC0100006548.hg.1	2.97	4.9	-3.81	2.81e-07	1.14e-05	GABRD	gamma-aminobutyric acid (GABA) A receptor, delta	Coding	2563	NM_000815	ENST00000378585	BC033801	OTTHUMT00000098493	CCDS36.1	uc001aip.3
TC2100008495.hg.1	11.48	9.1	5.21	2.81e-07	1.14e-05	IL10RB	interleukin 10 receptor, beta	Multiple_Complex	3588	NM_000628	ENST00000290200	ENST00000422891	ENST00000451065	ENST00000493295	ENST00000498371	BC001903	OTTHUMT00000139831	OTTHUMT00000139832	OTTHUMT00000139833	OTTHUMT00000139834	OTTHUMT00000193461	CCDS13623.1	hsa_circ_0061503	hsa_circ_0061504	hsa_circ_0061505	hsa_circ_0061506	hsa_circ_0061507	hsa_circ_0061508	IFNAR2andIL10RB.pAug10	uc002yrk.3	uc061zpq.1	uc061zpr.1	uc061zps.1	uc061zpt.1
TC0800012330.hg.1	4.26	6.73	-5.54	2.82e-07	1.14e-05	NDUFAF6	NADH dehydrogenase (ubiquinone) complex I, assembly factor 6	NonCoding	137682	ENST00000521587	ENST00000521840	OTTHUMT00000379941	OTTHUMT00000379942	C8orf38.veAug10	uc064ost.1	uc064osu.1	NONHSAT127813	NONHSAT127814	NONHSAT127815
TC1500007856.hg.1	9.62	7.84	3.45	2.85e-07	1.15e-05	CSK	c-src tyrosine kinase	Multiple_Complex	1445	NM_001127190	NM_004383	ENST00000220003	ENST00000439220	ENST00000562066	ENST00000563010	ENST00000563894	ENST00000564216	ENST00000566464	ENST00000567123	ENST00000567135	ENST00000567571	ENST00000568329	ENST00000569321	ENST00000569462	ENST00000569915	BC104847	BC104875	BC106073	OTTHUMT00000286398	OTTHUMT00000421491	OTTHUMT00000421493	OTTHUMT00000421495	OTTHUMT00000421496	OTTHUMT00000421497	OTTHUMT00000421499	OTTHUMT00000421500	OTTHUMT00000421501	OTTHUMT00000421502	OTTHUMT00000421506	OTTHUMT00000421507	OTTHUMT00000421508	OTTHUMT00000421509	CCDS10269.1	CSK.cAug10	CSK.hAug10	CSK.kAug10	CSK.lAug10	hsa_circ_0036298	hsa_circ_0036299
TC0100011361.hg.1	4.98	7.46	-5.59	2.85e-07	1.15e-05	C1orf186	chromosome 1 open reading frame 186	Multiple_Complex	440712	NM_001007544	ENST00000331555	ENST00000577298	ENST00000582070	ENST00000582596	ENST00000582619	ENST00000584198	ENST00000585172	ENST00000603378	ENST00000603488	ENST00000604112	ENST00000604113	BC071785	OTTHUMT00000468657	OTTHUMT00000468658	OTTHUMT00000468659	OTTHUMT00000468660	OTTHUMT00000468661	OTTHUMT00000468662	OTTHUMT00000468663	OTTHUMT00000468664	OTTHUMT00000468665	OTTHUMT00000468666	C1orf186.aAug10	C1orf186.sAug10	CCDS73014.1	ENST00000417522.1	ENST00000436158.1	ENST00000455672.1	uc001hdt.3	uc057ovl.1	uc057ovm.1	uc057ovn.1	uc057ovo.1	uc057ovp.1	uc057ovq.1	uc057ovs.1	uc057ovt.1	uc057ovu.1	uc057ovv.1
TC0100009656.hg.1	10.44	6.76	12.88	2.86e-07	1.15e-05	FCGR1B	Fc fragment of IgG, high affinity Ib, receptor (CD64)	Multiple_Complex	2210	NM_001004340	NM_001017986	NM_001244910	NR_045213	ENST00000369178	ENST00000369383	ENST00000369384	ENST00000453173	ENST00000466915	ENST00000471609	ENST00000472543	ENST00000615565	ENST00000616817	ENST00000623603	OTTHUMT00000098241	OTTHUMT00000098242	OTTHUMT00000098243	OTTHUMT00000098244	OTTHUMT00000098245	OTTHUMT00000098246	OTTHUMT00000477643	OTTHUMT00000477644	OTTHUMT00000477645	BC156864	CCDS72844.1	CCDS72845.1	CCDS72846.1	uc031ups.1	uc031upu.2	uc031upv.2	uc057jxd.1	uc057jxe.1	uc057jxf.1	uc057jxg.1	uc057jxh.1	uc057jxi.1	uc057jxl.1
TC1100009864.hg.1	11.28	9.41	3.66	2.86e-07	1.15e-05	RHOG	ras homolog family member G	Multiple_Complex	391	NM_001665	ENST00000351018	ENST00000396978	ENST00000396979	ENST00000533217	BC104177	BC104178	OTTHUMT00000034125	OTTHUMT00000034126	OTTHUMT00000034127	OTTHUMT00000384443	uc001lyu.2	CCDS7748.1	hsa_circ_0020923	hsa_circ_0020924	uc057yel.1	uc057yem.1	uc057yen.1
TC1100007897.hg.1	12.06	9.61	5.47	2.95e-07	1.18e-05	LGALS12	lectin, galactoside-binding, soluble, 12	Coding	85329	NM_001142535	NM_001142536	NM_001142537	NM_001142538	NM_033101	ENST00000255684	ENST00000340246	ENST00000394618	ENST00000415491	ENST00000425950	BC028222	OTTHUMT00000396378	OTTHUMT00000396379	OTTHUMT00000396624	OTTHUMT00000396625	OTTHUMT00000396626	CCDS44633.1	CCDS44634.1	CCDS44635.1	CCDS53648.1	CCDS8045.1	LGALS12.eAug10	LGALS12.fAug10	uc001nxa.3	uc001nxb.3	uc001nxc.3	uc001nxd.3	uc001nxe.3
TC0200010518.hg.1	6.64	9.07	-5.42	2.95e-07	1.18e-05	ABI2	abl-interactor 2	Multiple_Complex	10152	NM_001282925	NM_001282926	NM_001282927	NM_001282932	NM_005759	ENST00000261016	ENST00000261017	ENST00000261018	ENST00000295851	ENST00000376135	ENST00000411547	ENST00000413635	ENST00000416001	ENST00000416396	ENST00000417864	ENST00000422511	ENST00000422719	ENST00000424558	ENST00000425253	ENST00000430418	ENST00000430574	ENST00000431886	ENST00000441061	ENST00000444584	ENST00000447762	ENST00000451591	ENST00000454023	ENST00000464761	ENST00000494215	BC001439	OTTHUMT00000256367	OTTHUMT00000256368	OTTHUMT00000336175	OTTHUMT00000336176	OTTHUMT00000336177	OTTHUMT00000336178	OTTHUMT00000336179	OTTHUMT00000336180	OTTHUMT00000336183	OTTHUMT00000336184
TC0900006969.hg.1	13.97	12.15	3.53	3.01e-07	1.2e-05	CHMP5	charged multivesicular body protein 5	Multiple_Complex	51510	NM_001195536	NM_016410	ENST00000223500	ENST00000419016	ENST00000487080	BC006974	BC007457	BC016698	BC020796	BC021168	OTTHUMT00000052040	OTTHUMT00000052041	uc011lnv.2	CCDS56569.1	CCDS6537.1	hsa_circ_0003575	hsa_circ_0086637	hsa_circ_0086638	uc003zsm.5	uc064sox.1	chr9_33270620_33278223	chr9_33271149_33278223	NONHSAT130717
TC2000009392.hg.1	14.04	11.65	5.25	3.02e-07	1.2e-05	B4GALT5	UDP-Gal:betaGlcNAc beta 1,4- galactosyltransferase, polypeptide 5	Multiple_Complex	9334	NM_004776	ENST00000371711	BC074821	BC074873	BC104987	BC112265	OTTHUMT00000080543	CCDS13420.1	hsa_circ_0004868	hsa_circ_0006253	hsa_circ_0060804	hsa_circ_0060805	hsa_circ_0060806	hsa_circ_0060807	hsa_circ_0060808	hsa_circ_0060809	uc002xuu.5	chr20_48256214_48257202
TC1200010857.hg.1	9.08	11.12	-4.11	3.02e-07	1.2e-05	PHC1	Homo sapiens polyhomeotic homolog 1 (Drosophila), mRNA (cDNA clone MGC:87926 IMAGE:5788132), complete cds.; Homo sapiens polyhomeotic homolog 1 (Drosophila), mRNA (cDNA clone MGC:189745 IMAGE:9057069), complete cds.	Multiple_Complex		BC073964_2	BC157850_2	ENST00000554937	NONHSAT028659	OTTHUMT00000411024	TCONS_l2_00006264
TC0100011012.hg.1	9.21	6.4	6.99	3.04e-07	1.2e-05	RGS1	regulator of G-protein signaling 1	Multiple_Complex	5996	NM_002922	ENST00000367459	ENST00000462589	ENST00000469578	ENST00000474373	ENST00000498352	ENST00000583155	BC015510	OTTHUMT00000086391	OTTHUMT00000086392	OTTHUMT00000086393	OTTHUMT00000313737	OTTHUMT00000313738	OTTHUMT00000445842	CCDS1375.2	uc001gsi.2	uc010pou.2	uc057oaw.1	uc057oax.1	uc057oay.1	uc057oaz.1	NONHSAT008534	NONHSAT008535	NONHSAT008536
TC0500008602.hg.1	9.29	11.33	-4.12	3.09e-07	1.22e-05	LYRM7	LYR motif containing 7	Multiple_Complex	90624	NM_001293735	NM_181705	NR_121658	ENST00000379380	ENST00000507584	ENST00000510516	ENST00000521227	BC037930	BC047079	OTTHUMT00000250983	OTTHUMT00000371678	OTTHUMT00000371679	OTTHUMT00000375221	CCDS4148.1	hsa_circ_0073819	hsa_circ_0073820	hsa_circ_0073821	hsa_circ_0073822	uc003kvg.2	uc063gro.1	uc063grp.1	uc063grq.1	chr5_130515787_130522802	NONHSAT103684	NONHSAT103685
TC0300008558.hg.1	12.54	9.93	6.12	3.09e-07	1.22e-05	DTX3L	deltex 3 like, E3 ubiquitin ligase	Multiple_Complex	151636	NM_138287	ENST00000296161	ENST00000383661	BC042191	BC060509	OTTHUMT00000355966	OTTHUMT00000355967	CCDS3015.1	DTX3L.aAug10	DTX3L.cAug10	hsa_circ_0066997	hsa_circ_0066998	uc003efk.4	uc010hrj.4
TC0X00011382.hg.1	11.32	9.51	3.52	3.11e-07	1.22e-05	ACSL4	acyl-CoA synthetase long-chain family member 4	Multiple_Complex	2182	NM_004458	NM_022977	ENST00000340800	ENST00000348502	ENST00000469796	ENST00000469857	ENST00000502391	ENST00000504383	ENST00000504980	ENST00000505855	ENST00000508092	ENST00000514500	BC034959	OTTHUMT00000057893	OTTHUMT00000057894	OTTHUMT00000358155	OTTHUMT00000359651	OTTHUMT00000359652	OTTHUMT00000359653	OTTHUMT00000359654	OTTHUMT00000359655	OTTHUMT00000359656	ACSL4andKCNE1L.aAug10	ACSL4andKCNE1L.jAug10	CCDS14548.1	CCDS14549.1	hsa_circ_0091318	hsa_circ_0091319	hsa_circ_0091320	hsa_circ_0091321	hsa_circ_0091322	hsa_circ_0091323	hsa_circ_0091324	hsa_circ_0091325	hsa_circ_0091326	hsa_circ_0091327	hsa_circ_0091328	hsa_circ_0091329	hsa_circ_0091330	uc004eoi.3
TC0X00007039.hg.1	6.67	3.19	11.11	3.12e-07	1.23e-05	GPR34	G protein-coupled receptor 34	Coding	2857	NM_001097579	NM_005300	ENST00000378138	ENST00000378142	ENST00000620846	BC020678	OTTHUMT00000056264	OTTHUMT00000056265	uc004dfp.4	CCDS14258.1	uc004dfq.5	uc064yra.1
TC0200007132.hg.1	13.1	11.07	4.1	3.13e-07	1.23e-05	YPEL5	yippee like 5	Multiple_Complex	51646	NM_001127399	NM_001127400	NM_001127401	NM_016061	ENST00000261353	ENST00000379519	ENST00000379520	ENST00000402003	ENST00000402708	ENST00000470120	ENST00000482474	ENST00000490211	ENST00000492439	ENST00000495673	BC000836	BC047237	OTTHUMT00000215127	OTTHUMT00000215128	OTTHUMT00000215129	OTTHUMT00000325352	OTTHUMT00000325354	OTTHUMT00000325356	OTTHUMT00000325357	OTTHUMT00000325358	OTTHUMT00000325359	OTTHUMT00000325391	CCDS1771.1	hsa_circ_0053368	hsa_circ_0053369	hsa_circ_0053370	hsa_circ_0053371	hsa_circ_0053372	uc002rmz.5	uc002rna.5	uc002rnb.5	uc002rnc.5	uc002rnd.4	uc061huu.1	uc061huv.1	uc061huw.1
TC0200008501.hg.1	6.89	9.18	-4.89	3.13e-07	1.23e-05	ITPRIPL1	inositol 1,4,5-trisphosphate receptor interacting protein-like 1	Coding	150771	NM_001008949	NM_001163523	NM_001163524	NM_178495	ENST00000361124	ENST00000420176	ENST00000420728	ENST00000439118	ENST00000536814	BC034503	BC073153	OTTHUMT00000338895	OTTHUMT00000338896	OTTHUMT00000338897	OTTHUMT00000338898	CCDS33250.1	CCDS46360.1	CCDS54378.1	ITPRIPL1.dAug10	uc002svx.4	uc002svy.4	uc010yuk.3	uc061lvm.1	uc061lvn.1
TC0500006744.hg.1	9.47	5.97	11.27	3.21e-07	1.25e-05	ROPN1L	rhophilin associated tail protein 1-like	Multiple_Complex	83853	NM_001201466	NM_031916	ENST00000274134	ENST00000503804	ENST00000510520	ENST00000512022	ENST00000515762	BC014607	OTTHUMT00000206995	OTTHUMT00000367033	OTTHUMT00000367034	OTTHUMT00000367035	OTTHUMT00000367036	CCDS3879.1	uc003jex.5	uc021xwo.2	uc063cio.1	uc063cip.1	uc063ciq.1
TC1400007201.hg.1	9.03	11.54	-5.68	3.21e-07	1.25e-05	CDKN3	cyclin-dependent kinase inhibitor 3	Multiple_Complex	1033	NM_001130851	NM_005192	ENST00000216414	ENST00000335183	ENST00000395577	ENST00000442975	ENST00000458126	ENST00000541304	ENST00000543789	ENST00000555837	ENST00000556102	ENST00000556305	ENST00000611205	ENST00000620759	BC064965	OTTHUMT00000276893	OTTHUMT00000411153	OTTHUMT00000411154	OTTHUMT00000411155	OTTHUMT00000411156	OTTHUMT00000411157	OTTHUMT00000411158	OTTHUMT00000411160	OTTHUMT00000411162	CCDS45109.1	CCDS9716.1	CDKN3.gAug10	hsa_circ_0031978	hsa_circ_0031979	uc001xap.4	uc001xar.4	uc010aoj.3	uc059bqn.1	uc059bqo.1	uc059bqp.1	uc059bqq.1	uc059bqr.1	uc059bqs.1	uc059bqt.1	uc059bqu.1
TC1200007989.hg.1	7.29	9.38	-4.28	3.22e-07	1.25e-05	TMEM5	transmembrane protein 5	Multiple_Complex	10329	NM_001278237	NM_014254	ENST00000261234	ENST00000433461	ENST00000535963	ENST00000536219	ENST00000537373	ENST00000537982	ENST00000543342	ENST00000623171	BC013152	OTTHUMT00000400821	OTTHUMT00000400822	OTTHUMT00000400823	OTTHUMT00000400824	OTTHUMT00000400825	OTTHUMT00000400826	OTTHUMT00000400827	OTTHUMT00000400828	CCDS61179.1	CCDS8966.1	hsa_circ_0027377	hsa_circ_0027378	hsa_circ_0027379	TMEM5.eAug10	uc001srq.3	uc001srs.2	uc058qij.1	uc058qik.1	uc058qil.1	uc058qim.1	uc058qin.1	uc058qio.1	NONHSAT029118	NONHSAT029119
TC0500011702.hg.1	10.28	7.87	5.33	3.24e-07	1.26e-05	STARD4	StAR-related lipid transfer domain containing 4	Multiple_Complex	134429	NM_001308056	NM_001308057	NM_001308058	NM_001308059	NM_001308060	NM_001308061	NM_139164	NR_131752	NR_131753	NR_131754	ENST00000296632	ENST00000455172	ENST00000502322	ENST00000502931	ENST00000505803	ENST00000508215	ENST00000509887	ENST00000510346	ENST00000511137	ENST00000511436	ENST00000511569	ENST00000512160	BC042956	OTTHUMT00000250720	OTTHUMT00000370739	OTTHUMT00000370740	OTTHUMT00000370741	OTTHUMT00000370742	OTTHUMT00000370743	OTTHUMT00000370744	OTTHUMT00000370745	OTTHUMT00000370746	OTTHUMT00000370747	OTTHUMT00000370748	OTTHUMT00000370749	CCDS4104.1	hsa_circ_0073569	hsa_circ_0073570	hsa_circ_0073571	hsa_circ_0073572
TC1700009236.hg.1	10.89	7.89	8	3.31e-07	1.29e-05	SLC16A3; MIR6787	solute carrier family 16 (monocarboxylate transporter), member 3; microRNA 6787	Multiple_Complex	9123; 102465472	NM_001042422	NM_001042423	NM_001206950	NM_001206951	NM_001206952	NM_004207	NR_106845	ENST00000392339	ENST00000392341	ENST00000577650	ENST00000578522	ENST00000578574	ENST00000578684	ENST00000578810	ENST00000579572	ENST00000580098	ENST00000580189	ENST00000581287	ENST00000581642	ENST00000582715	ENST00000582743	ENST00000582946	ENST00000583025	ENST00000583237	ENST00000583444	ENST00000584689	ENST00000584781	ENST00000616675	ENST00000617373	ENST00000619321	BC112267	BC112269	OTTHUMT00000443486	OTTHUMT00000443487	OTTHUMT00000443488	OTTHUMT00000443489	OTTHUMT00000443490	OTTHUMT00000443491	OTTHUMT00000443492	OTTHUMT00000443493
TC1500010157.hg.1	4.1	7.1	-7.97	3.32e-07	1.29e-05	ADAMTS7	ADAM metallopeptidase with thrombospondin type 1 motif 7	Multiple_Complex	11173	NM_014272	ENST00000388820	ENST00000565793	ENST00000566303	ENST00000568712	ENST00000569934	BC061631	OTTHUMT00000421331	OTTHUMT00000421332	OTTHUMT00000421333	OTTHUMT00000421334	OTTHUMT00000421335	uc002bej.4	ADAMTS7.bAug10	ADAMTS7.cAug10	ADAMTS7.iAug10	CCDS32303.1	hsa_circ_0036477	hsa_circ_0036478	hsa_circ_0036479	hsa_circ_0036480	hsa_circ_0036481	hsa_circ_0036482	hsa_circ_0036483	hsa_circ_0036484	hsa_circ_0036485	hsa_circ_0036486	hsa_circ_0036487	hsa_circ_0036488	uc059mfk.1	uc059mfl.1	uc059mfm.1	uc059mfn.1	NONHSAT047605
TC0300014002.hg.1	9.24	6.84	5.3	3.38e-07	1.31e-05	HESX1	HESX homeobox 1	Coding	8820	NM_003865	ENST00000295934	ENST00000473921	BC069515	BC093979	BC112089	OTTHUMT00000351430	OTTHUMT00000351431	CCDS2881.1	uc003din.5	uc062kwj.1
TC0900007667.hg.1	11.98	15.15	-8.98	3.38e-07	1.31e-05	PSAT1	phosphoserine aminotransferase 1	Multiple_Complex	29968	NM_021154	NM_058179	ENST00000347159	ENST00000376588	BC000971	BC004863	BC016645	BC018129	OTTHUMT00000052777	OTTHUMT00000052778	CCDS6659.1	CCDS6660.1	hsa_circ_0087268	hsa_circ_0087269	hsa_circ_0087270	hsa_circ_0087271	hsa_circ_0087272	hsa_circ_0087273	hsa_circ_0087274	hsa_circ_0087275	hsa_circ_0087276	uc004ala.5	uc004alb.5
TC0300013921.hg.1	9.06	11.05	-3.95	3.38e-07	1.31e-05	PIGX	phosphatidylinositol glycan anchor biosynthesis class X	Multiple_Complex	54965	NM_001166304	NM_017861	ENST00000296333	ENST00000392391	ENST00000415832	ENST00000421265	ENST00000451319	ENST00000453218	ENST00000457284	ENST00000495440	BC022542	OTTHUMT00000340552	OTTHUMT00000340678	OTTHUMT00000340679	OTTHUMT00000340680	OTTHUMT00000340681	OTTHUMT00000340682	OTTHUMT00000340683	OTTHUMT00000340684	CCDS3320.2	CCDS54701.1	hsa_circ_0068659	hsa_circ_0068660	LRRC33andPIGX.fAug10	uc003fwx.6	uc062scb.1	uc062scc.1	uc062scd.1	uc062sce.1	uc062scf.1	uc062scg.1	uc062sch.1	NONHSAT094359
TC0700007345.hg.1	11.46	9	5.49	3.39e-07	1.31e-05	STK17A	serine/threonine kinase 17a	Multiple_Complex	9263	NM_004760	ENST00000319357	ENST00000462448	ENST00000474211	BC023508	BC047696	OTTHUMT00000250902	OTTHUMT00000338845	OTTHUMT00000338846	CCDS5470.1	hsa_circ_0005366	hsa_circ_0079959	uc003tih.4	uc064dcq.1	uc064dcu.1	NONHSAT120300
TC0100011406.hg.1	15.87	13.85	4.07	3.45e-07	1.33e-05	CD55	CD55 molecule, decay accelerating factor for complement (Cromer blood group)	Multiple_Complex	1604	NM_000574	NM_001114752	NM_001300902	NM_001300903	NM_001300904	NR_125349	ENST00000314754	ENST00000343420	ENST00000367063	ENST00000367064	ENST00000367067	ENST00000391921	ENST00000465534	ENST00000476590	ENST00000488171	BC001288	OTTHUMT00000088208	OTTHUMT00000088209	OTTHUMT00000088210	OTTHUMT00000088211	OTTHUMT00000088212	OTTHUMT00000088213	OTTHUMT00000088273	OTTHUMT00000382038	CCDS31006.1	CCDS44307.1	CCDS73022.1	hsa_circ_0016291	hsa_circ_0016292	hsa_circ_0016293	hsa_circ_0016294	hsa_circ_0016295	uc001hfq.5	uc001hfr.5	uc009xcf.4	uc031vma.2	uc057oze.1	uc057ozf.1	uc057ozg.1	uc057ozh.1
TC0200007205.hg.1	11.87	8.53	10.1	3.45e-07	1.33e-05	RASGRP3	RAS guanyl releasing protein 3 (calcium and DAG-regulated)	Multiple_Complex	25780	NM_001139488	NM_015376	NM_170672	ENST00000402538	ENST00000403687	ENST00000407811	ENST00000419772	ENST00000423159	ENST00000425210	ENST00000437184	ENST00000442390	ENST00000444784	ENST00000468856	ENST00000477927	ENST00000479528	ENST00000482731	ENST00000482857	ENST00000484909	ENST00000490150	ENST00000494927	ENST00000497723	BC027849	OTTHUMT00000325338	OTTHUMT00000325339	OTTHUMT00000325341	OTTHUMT00000325342	OTTHUMT00000325462	OTTHUMT00000325463	OTTHUMT00000325464	OTTHUMT00000326416	OTTHUMT00000326417	OTTHUMT00000326418	OTTHUMT00000326419	OTTHUMT00000326420	OTTHUMT00000326421	OTTHUMT00000326422	OTTHUMT00000326424	OTTHUMT00000326425	OTTHUMT00000326426	OTTHUMT00000326427
TC1100013069.hg.1	8.53	5.85	6.4	3.46e-07	1.33e-05	FOLR3	folate receptor 3 (gamma)	Multiple_Complex	2352	NM_000804	ENST00000442948	ENST00000545379	ENST00000546166	ENST00000611028	ENST00000612844	OTTHUMT00000396739	OTTHUMT00000396740	OTTHUMT00000396741	OTTHUMT00000396742	BC148785	CCDS73344.1	FOLR3.dAug10	FOLR3.fAug10	uc031xur.2	uc031xus.2	uc058ezt.1	uc058ezu.1	uc058ezv.1	NONHSAT022757
TC1200007408.hg.1	5.26	7.44	-4.53	3.48e-07	1.33e-05	TMEM117	transmembrane protein 117	Multiple_Complex	84216	NM_001286211	NM_001286212	NM_001286213	NM_032256	ENST00000266534	ENST00000546387	ENST00000546868	ENST00000546978	ENST00000550495	ENST00000550623	ENST00000551577	ENST00000553253	BC030284	BC060798	OTTHUMT00000403967	OTTHUMT00000403968	OTTHUMT00000403969	OTTHUMT00000403970	OTTHUMT00000403971	OTTHUMT00000403972	OTTHUMT00000403973	OTTHUMT00000403974	CCDS73462.1	CCDS8745.1	hsa_circ_0003881	uc001rod.5	uc009zkc.5	uc058mwo.1	uc058mwp.1	uc058mwq.1	uc058mws.1	uc058mwt.1	uc058mwv.1	NONHSAT027809
TC0200016452.hg.1	12.73	10.85	3.68	3.53e-07	1.35e-05	REL	v-rel avian reticuloendotheliosis viral oncogene homolog	Multiple_Complex	5966	NM_001291746	NM_002908	ENST00000295025	ENST00000394479	BC117191	BC143885	OTTHUMT00000251576	OTTHUMT00000325344	CCDS1864.1	CCDS74515.1	ENST00000589496.2	hsa_circ_0001011	hsa_circ_0054689	hsa_circ_0054690	hsa_circ_0054691	hsa_circ_0054692	hsa_circ_0054693	hsa_circ_0054694	OTTHUMT00000448990	uc002sam.2	uc002san.2	uc061jln.1	ENST00000589496	chr2_61118817_61128218	HG494023.1:1..5702:ncRNA	NONHSAT070915
TC1600010394.hg.1	11.19	6.96	18.86	3.54e-07	1.35e-05	CES1	carboxylesterase 1	Multiple_Complex	1066	NM_001025195	NM_001266	ENST00000360526	ENST00000361503	ENST00000422046	ENST00000563005	ENST00000563241	ENST00000565403	ENST00000565568	ENST00000566555	ENST00000569260	BC110338	OTTHUMT00000433279	OTTHUMT00000433282	OTTHUMT00000433283	OTTHUMT00000433284	OTTHUMT00000433285	OTTHUMT00000433286	OTTHUMT00000433287	OTTHUMT00000433288	OTTHUMT00000433289	NM_001025194_2	CCDS32450.1	CCDS45488.1	CCDS45489.1	uc002eil.4	uc002eim.4	uc002ein.4	uc059uit.1	uc059uiu.1	uc059uiv.1	uc059uiw.1	uc059uix.1	uc059uiy.1
TSUnmapped00000627.hg.1	8.9	11.18	-4.86	3.55e-07	1.35e-05	KIF15	kinesin family member 15	Coding	56992	ENST00000631233
TC1100012219.hg.1	11.05	13.02	-3.9	3.56e-07	1.35e-05	SLC35F2	solute carrier family 35, member F2	Multiple_Complex	54733	NM_017515	ENST00000375682	ENST00000524991	ENST00000525071	ENST00000525815	ENST00000532513	ENST00000533664	BC039195	BC048302	OTTHUMT00000389417	OTTHUMT00000389418	OTTHUMT00000389419	OTTHUMT00000389420	OTTHUMT00000389421	OTTHUMT00000389422	uc001pjq.3	CCDS41709.1	hsa_circ_0024161	hsa_circ_0024162	hsa_circ_0024163	hsa_circ_0024164	hsa_circ_0024165	hsa_circ_0024166	SLC35F2.dAug10	uc058hai.1	uc058haj.1	uc058hak.1	uc058hal.1	uc058ham.1	chr11_107673726_107686691
TC1900007891.hg.1	7.83	5.3	5.77	3.58e-07	1.36e-05	HCST	hematopoietic cell signal transducer	Multiple_Complex	10870	NM_001007469	NM_014266	ENST00000246551	ENST00000437550	BC035931	BC046348	BC065224	OTTHUMT00000109520	OTTHUMT00000457393	CCDS32998.1	CCDS46057.1	HCST.bAug10	hsa_circ_0050668	uc002ock.2	uc002ocl.2
TC1800008578.hg.1	9.96	7.84	4.35	3.63e-07	1.37e-05	EPG5	ectopic P-granules autophagy protein 5 homolog (C. elegans)	Multiple_Complex	57724	NM_020964	ENST00000282041	ENST00000585906	ENST00000586655	ENST00000587262	ENST00000587884	ENST00000587973	ENST00000587974	ENST00000590854	ENST00000590884	ENST00000592272	OTTHUMT00000445080	OTTHUMT00000445081	OTTHUMT00000445082	OTTHUMT00000445083	OTTHUMT00000445084	OTTHUMT00000445085	OTTHUMT00000445086	OTTHUMT00000445087	OTTHUMT00000445088	OTTHUMT00000445089	BC172417	CCDS11926.2	hsa_circ_0005162	hsa_circ_0047507	hsa_circ_0047508	hsa_circ_0047509	hsa_circ_0047510	hsa_circ_0047511	hsa_circ_0047512	hsa_circ_0047513	hsa_circ_0047514	hsa_circ_0047515	hsa_circ_0047516	hsa_circ_0047517	hsa_circ_0047518	hsa_circ_0047519	hsa_circ_0047520	hsa_circ_0047521	hsa_circ_0047522
TC0100015194.hg.1	6.79	3.98	7.01	3.64e-07	1.37e-05	SORT1	sortilin 1	Multiple_Complex	6272	NM_001205228	NM_002959	ENST00000256637	ENST00000466471	ENST00000471996	ENST00000482236	ENST00000483508	ENST00000485149	ENST00000493736	ENST00000495777	ENST00000538502	ENST00000633956	BC023542	OTTHUMT00000033179	OTTHUMT00000033180	OTTHUMT00000033181	OTTHUMT00000033182	OTTHUMT00000033183	OTTHUMT00000317148	OTTHUMT00000317149	OTTHUMT00000317150	OTTHUMT00000486050	CCDS55618.1	CCDS798.1	hsa_circ_0013431	hsa_circ_0013432	hsa_circ_0013433	hsa_circ_0013434	hsa_circ_0013435	hsa_circ_0013436	hsa_circ_0013437	hsa_circ_0013438	hsa_circ_0013439	hsa_circ_0013440	hsa_circ_0013441	hsa_circ_0013442	hsa_circ_0013443	hsa_circ_0013444	hsa_circ_0013445	hsa_circ_0013446
TC1100009880.hg.1	8	6.1	3.73	3.71e-07	1.4e-05	TRIM21	tripartite motif containing 21	Coding	6737	NM_003141	ENST00000254436	ENST00000533692	BC010861	OTTHUMT00000385840	OTTHUMT00000385842	CCDS44525.1	uc001lyy.2	uc057yfx.1
TC0800007042.hg.1	7.82	4.02	13.91	3.75e-07	1.41e-05	ADAMDEC1	ADAM-like, decysin 1	Multiple_Complex	27299	NM_001145271	NM_001145272	NM_014479	ENST00000256412	ENST00000519953	ENST00000520193	ENST00000522298	BC069582	BC074877	BC074878	OTTHUMT00000215149	OTTHUMT00000375644	OTTHUMT00000375645	OTTHUMT00000375646	uc003xdz.2	ADAMDEC1.bAug10	ADAMDEC1.cAug10	CCDS55212.1	CCDS6044.1	uc011lab.2	uc064lgq.1	uc064lgr.1	NONHSAT125604
TC1900006588.hg.1	11.38	9.4	3.94	3.78e-07	1.42e-05	GADD45B	growth arrest and DNA-damage-inducible, beta	Multiple_Complex	4616	NM_015675	ENST00000215631	ENST00000585359	ENST00000586759	ENST00000587345	ENST00000587887	ENST00000592937	ENST00000593043	BC113466	BC117469	OTTHUMT00000451335	OTTHUMT00000451336	OTTHUMT00000451337	OTTHUMT00000451338	OTTHUMT00000451339	OTTHUMT00000451341	OTTHUMT00000451342	CCDS32868.1	GADD45B.gAug10	hsa_circ_0048416	hsa_circ_0048417	hsa_circ_0048418	hsa_circ_0048419	uc002lwb.3	uc060rla.1	uc060rlb.1	uc060rlc.1	uc060rld.1	uc060rle.1	uc060rlf.1	NONHSAT060445	NONHSAT060446
TC1100008518.hg.1	10.83	8.98	3.6	3.81e-07	1.43e-05	ACER3	alkaline ceramidase 3	Multiple_Complex	55331	NM_001300953	NM_001300954	NM_001300955	NM_018367	ENST00000278544	ENST00000525194	ENST00000525325	ENST00000525861	ENST00000526597	ENST00000527508	ENST00000530182	ENST00000530334	ENST00000530921	ENST00000531352	ENST00000531461	ENST00000532485	ENST00000533873	ENST00000534206	BC073853	OTTHUMT00000382770	OTTHUMT00000382771	OTTHUMT00000382772	OTTHUMT00000382773	OTTHUMT00000382774	OTTHUMT00000382775	OTTHUMT00000382776	OTTHUMT00000382777	OTTHUMT00000382778	OTTHUMT00000382876	OTTHUMT00000382877	OTTHUMT00000382879	OTTHUMT00000382880	OTTHUMT00000382881	ACER3.bAug10	ACER3.hAug10	ACER3.iAug10	ACER3.jAug10	ACER3.lAug10	ACER3.pAug10	CCDS73352.1
TC1100010897.hg.1	15.46	12.3	8.9	3.87e-07	1.45e-05	UBE2L6	ubiquitin-conjugating enzyme E2L 6	Multiple_Complex	9246	NM_004223	NM_198183	ENST00000287156	ENST00000340573	ENST00000526659	ENST00000527022	ENST00000528275	BC032491	OTTHUMT00000392655	OTTHUMT00000392657	OTTHUMT00000392658	OTTHUMT00000392659	OTTHUMT00000392660	CCDS7960.1	CCDS7961.1	hsa_circ_0022156	hsa_circ_0022157	hsa_circ_0022158	uc001nkn.3	uc001nko.3	uc058bmr.1	uc058bms.1	uc058bmt.1
TC0100010623.hg.1	9.19	7.43	3.4	3.91e-07	1.46e-05	SUCO	SUN domain containing ossification factor	Multiple_Complex	51430	NM_001282750	NM_001282751	NM_014283	NM_016227	ENST00000263688	ENST00000367723	ENST00000486569	ENST00000608151	ENST00000608566	ENST00000608673	ENST00000608804	ENST00000609685	ENST00000610051	ENST00000616058	BC137125	OTTHUMT00000084273	OTTHUMT00000084274	OTTHUMT00000098114	OTTHUMT00000472233	OTTHUMT00000472234	OTTHUMT00000472235	OTTHUMT00000472236	OTTHUMT00000472237	CCDS1303.1	CCDS65726.1	CCDS65727.1	CCDS72984.1	hsa_circ_0000160	hsa_circ_0015258	hsa_circ_0015259	hsa_circ_0015260	hsa_circ_0015261	hsa_circ_0015262	hsa_circ_0015263	hsa_circ_0015264	hsa_circ_0015265	uc001giq.6	uc009wwd.4	uc010pmn.4	uc010pmo.5
TC1100013209.hg.1	10.6	8.37	4.71	3.93e-07	1.47e-05	PAK1	p21 protein (Cdc42/Rac)-activated kinase 1	Multiple_Complex	5058	NM_001128620	NM_002576	ENST00000278568	ENST00000356341	ENST00000524847	ENST00000525542	ENST00000526103	ENST00000526910	ENST00000527457	ENST00000527535	ENST00000528203	ENST00000528592	ENST00000528633	ENST00000529248	ENST00000530358	ENST00000530617	ENST00000532711	ENST00000532991	ENST00000533285	ENST00000533468	ENST00000533568	BC109299	OTTHUMT00000382082	OTTHUMT00000382083	OTTHUMT00000382084	OTTHUMT00000382085	OTTHUMT00000382086	OTTHUMT00000382137	OTTHUMT00000382138	OTTHUMT00000382139	OTTHUMT00000382140	OTTHUMT00000382141	OTTHUMT00000382142	OTTHUMT00000382143	OTTHUMT00000382144	OTTHUMT00000382145	OTTHUMT00000382146	OTTHUMT00000382147	OTTHUMT00000382148	OTTHUMT00000382149
TC1100008144.hg.1	15.33	13.62	3.26	3.95e-07	1.47e-05	GSTP1	glutathione S-transferase pi 1	Multiple_Complex	2950	NM_000852	ENST00000398603	ENST00000398606	ENST00000467591	ENST00000489040	ENST00000494593	ENST00000495996	ENST00000498765	BC010915	OTTHUMT00000268504	OTTHUMT00000268506	OTTHUMT00000268507	OTTHUMT00000268509	OTTHUMT00000268510	OTTHUMT00000268511	OTTHUMT00000268512	CCDS41679.1	hsa_circ_0023110	hsa_circ_0023111	hsa_circ_0023112	hsa_circ_0023113	hsa_circ_0023114	hsa_circ_0023115	hsa_circ_0023116	hsa_circ_0023117	hsa_circ_0023118	hsa_circ_0023119	hsa_circ_0023120	uc001omf.4	uc058ein.1	uc058eio.1	uc058eip.1	uc058eiq.1	uc058eir.1	uc058eis.1	NONHSAT022441	NONHSAT022442	NONHSAT022443
TC1700010847.hg.1	4.92	7.85	-7.61	3.96e-07	1.47e-05	GJC1	gap junction protein gamma 1	Multiple_Complex	10052	NM_001080383	NM_005497	ENST00000330514	ENST00000426548	ENST00000586267	ENST00000586347	ENST00000587113	ENST00000587239	ENST00000590758	ENST00000591424	ENST00000592524	BC096213	BC096214	BC096215	BC096216	OTTHUMT00000448657	OTTHUMT00000448658	OTTHUMT00000448659	OTTHUMT00000448660	OTTHUMT00000448661	OTTHUMT00000448662	OTTHUMT00000448663	OTTHUMT00000448664	uc002ihl.3	CCDS11487.1	ENST00000591137.1	GJC1.iAug10	hsa_circ_0044091	hsa_circ_0044092	hsa_circ_0044093	hsa_circ_0044094	OTTHUMT00000448656	uc002ihj.4	uc002ihk.4	uc060gbx.1	uc060gby.1	uc060gbz.1	uc060gca.1	uc060gcb.1	uc060gcc.1
TC1500009396.hg.1	11.75	8.93	7.04	3.97e-07	1.47e-05	SPPL2A	signal peptide peptidase like 2A	Multiple_Complex	84888	NM_032802	ENST00000261854	ENST00000558146	ENST00000558414	ENST00000558934	ENST00000559293	ENST00000559527	ENST00000560288	BC025740	OTTHUMT00000254543	OTTHUMT00000418613	OTTHUMT00000418614	OTTHUMT00000418615	OTTHUMT00000418616	OTTHUMT00000418617	OTTHUMT00000418618	CCDS10138.1	hsa_circ_0004377	hsa_circ_0035256	hsa_circ_0035257	hsa_circ_0035258	hsa_circ_0035259	hsa_circ_0035260	hsa_circ_0035261	hsa_circ_0035262	hsa_circ_0035263	hsa_circ_0035264	hsa_circ_0035265	SPPL2A.dAug10	SPPL2A.jAug10	uc001zyv.4	uc059jem.1	uc059jen.1	uc059jeo.1	uc059jep.1	uc059jes.1	uc059jet.1	NONHSAT042432	NONHSAT042433	NONHSAT042434
TC1300007791.hg.1	10.08	12.06	-3.94	3.98e-07	1.47e-05	IPO5	importin 5	Multiple_Complex	3843	NM_002271	ENST00000261574	ENST00000357602	ENST00000403772	ENST00000421861	ENST00000460070	ENST00000463157	ENST00000468620	ENST00000469360	ENST00000470493	ENST00000471898	ENST00000473582	ENST00000475420	ENST00000479736	ENST00000480611	ENST00000480641	ENST00000481455	ENST00000481689	ENST00000482642	ENST00000485433	ENST00000489058	ENST00000490369	ENST00000490680	ENST00000491555	ENST00000493122	ENST00000493281	ENST00000493492	ENST00000496368	ENST00000497270	ENST00000631030	BC001497	BC045640	OTTHUMT00000045533	OTTHUMT00000045534	OTTHUMT00000045535	OTTHUMT00000354653	OTTHUMT00000354654	OTTHUMT00000354655	OTTHUMT00000354656	OTTHUMT00000354657
TC1000008005.hg.1	13.27	11.15	4.35	3.98e-07	1.47e-05	MCU	mitochondrial calcium uniporter	Multiple_Complex	90550	NM_001270679	NM_001270680	NM_138357	NR_073062	ENST00000357157	ENST00000373053	ENST00000483185	ENST00000536019	ENST00000603118	ENST00000603649	ENST00000604152	ENST00000604372	ENST00000604679	ENST00000605416	ENST00000605597	BC034235	OTTHUMT00000048593	OTTHUMT00000048594	OTTHUMT00000048595	OTTHUMT00000468490	OTTHUMT00000468491	OTTHUMT00000468492	OTTHUMT00000468493	OTTHUMT00000468494	OTTHUMT00000468495	OTTHUMT00000468496	uc001jtc.3	CCDS59218.1	CCDS59219.1	CCDS7317.1	hsa_circ_0000246	hsa_circ_0000247	hsa_circ_0018755	hsa_circ_0018756	hsa_circ_0018759	hsa_circ_0018760	hsa_circ_0018761	hsa_circ_0018762	uc001jtd.4	uc009xqr.4
TC1000009296.hg.1	9.67	7.66	4.02	4.02e-07	1.49e-05	PTPRE	protein tyrosine phosphatase, receptor type, E	Multiple_Complex	5791	NM_006504	NM_130435	ENST00000254667	ENST00000306042	ENST00000442830	ENST00000455661	ENST00000463727	ENST00000467366	ENST00000471218	ENST00000479896	ENST00000487428	ENST00000492479	ENST00000495530	BC050062	OTTHUMT00000050988	OTTHUMT00000050989	OTTHUMT00000050990	OTTHUMT00000050991	OTTHUMT00000050992	OTTHUMT00000050993	OTTHUMT00000050994	OTTHUMT00000050995	OTTHUMT00000050996	OTTHUMT00000050997	OTTHUMT00000050998	CCDS7657.1	CCDS7658.1	hsa_circ_0000269	hsa_circ_0020485	PTPRE.oAug10	uc001lkb.4	uc001lkd.4	uc057wuo.1	uc057wur.1	uc057wus.1	uc057wut.1	uc057wuu.1	uc057wuv.1	uc057wuw.1	uc057wux.1
TC1200006604.hg.1	9.38	12.67	-9.81	4.04e-07	1.49e-05	CD9	CD9 molecule	Multiple_Complex	928	NM_001769	ENST00000009180	ENST00000382515	ENST00000382518	ENST00000382519	ENST00000481267	ENST00000536586	ENST00000538418	ENST00000538834	ENST00000540891	ENST00000543916	ENST00000546073	ENST00000610354	ENST00000617871	BC011988	OTTHUMT00000103345	OTTHUMT00000103346	OTTHUMT00000103347	OTTHUMT00000103348	OTTHUMT00000399410	OTTHUMT00000399411	OTTHUMT00000399412	OTTHUMT00000399413	OTTHUMT00000399414	OTTHUMT00000399415	OTTHUMT00000399416	CCDS8540.1	CD9.lAug10	hsa_circ_0025122	hsa_circ_0025123	hsa_circ_0025124	uc001qnq.3	uc058kcc.1	uc058kcd.1	uc058kce.1	uc058kcf.1	uc058kcg.1	uc058kch.1	uc058kci.1	uc058kcj.1
TC2000009317.hg.1	6.71	4	6.54	4.07e-07	1.5e-05	SULF2	sulfatase 2	Multiple_Complex	55959	NM_001161841	NM_018837	NM_198596	ENST00000359930	ENST00000433632	ENST00000437955	ENST00000463221	ENST00000465769	ENST00000467815	ENST00000474450	ENST00000478766	ENST00000479472	ENST00000479970	ENST00000484875	ENST00000495544	BC110539	OTTHUMT00000079606	OTTHUMT00000079607	OTTHUMT00000079608	OTTHUMT00000079609	OTTHUMT00000079610	OTTHUMT00000354276	OTTHUMT00000354277	OTTHUMT00000354279	OTTHUMT00000354280	OTTHUMT00000354282	OTTHUMT00000354283	OTTHUMT00000356466	uc002xtq.3	CCDS13408.1	CCDS13409.2	hsa_circ_0060635	hsa_circ_0060636	hsa_circ_0060637	hsa_circ_0060638	hsa_circ_0060639	hsa_circ_0060640	hsa_circ_0060641	SULF2.fAug10	uc002xto.4
TC0100018246.hg.1	9.34	11.44	-4.3	4.15e-07	1.53e-05	LRRC8C	leucine rich repeat containing 8 family, member C	Multiple_Complex	84230	NM_032270	ENST00000370454	ENST00000416805	ENST00000479252	ENST00000482063	BC113973	OTTHUMT00000028435	OTTHUMT00000029206	OTTHUMT00000097360	OTTHUMT00000097361	CCDS725.1	hsa_circ_0013120	LRRC8CandLRRC8D.cAug10	LRRC8CandLRRC8D.dAug10	uc001dnl.5	uc057iev.1	uc057iex.1	uc057iey.1	lnc-LRRC8D-3:1	NONHSAT004371	NONHSAT004376	NONHSAT004381	TCONS_00001023
TC1900011679.hg.1	8.56	5.56	7.98	4.21e-07	1.54e-05	CYP4F3	cytochrome P450, family 4, subfamily F, polypeptide 3	Multiple_Complex	4051	NM_000896	NM_001199208	NM_001199209	ENST00000221307	ENST00000585846	ENST00000586182	ENST00000587360	ENST00000588886	ENST00000591058	ENST00000592279	ENST00000592424	ENST00000609670	BC136299	OTTHUMT00000460819	OTTHUMT00000460909	OTTHUMT00000460910	OTTHUMT00000460911	OTTHUMT00000460912	OTTHUMT00000460913	OTTHUMT00000460914	OTTHUMT00000460915	OTTHUMT00000472095	CCDS12332.1	CCDS59362.1	CYP4F3.hAug10	CYP4F3.kAug10	uc002nbj.4	uc002nbk.4	uc010xok.3	uc010xol.3	uc060uuv.1	uc060uuw.1	uc060uux.1	uc060uuy.1	uc060uuz.1	NONHSAT061506
TC0X00010926.hg.1	9.71	11.73	-4.06	4.26e-07	1.56e-05	MAP7D3	MAP7 domain containing 3	Multiple_Complex	79649	NM_001173516	NM_001173517	NM_024597	ENST00000316077	ENST00000370660	ENST00000370661	ENST00000370663	ENST00000471510	ENST00000477124	ENST00000489788	ENST00000495432	OTTHUMT00000058487	OTTHUMT00000058488	OTTHUMT00000058489	OTTHUMT00000058490	OTTHUMT00000313965	OTTHUMT00000313966	OTTHUMT00000313967	CCDS44004.1	CCDS55508.1	CCDS55509.1	hsa_circ_0091633	hsa_circ_0091634	uc004ezs.4	uc004ezt.5	uc011mwc.4	uc065bhq.1	uc065bhr.1	uc065bhs.1	uc065bht.1	uc065bhu.1	NONHSAT138716	NONHSAT138717
TC0500010169.hg.1	7.75	9.92	-4.49	4.33e-07	1.58e-05	ANKH	ANKH inorganic pyrophosphate transport regulator	Multiple_Complex	56172	NM_054027	ENST00000284268	ENST00000502585	ENST00000503389	ENST00000503939	ENST00000505140	ENST00000513115	ENST00000515517	BC009835	BC014526	OTTHUMT00000207063	OTTHUMT00000366143	OTTHUMT00000366144	OTTHUMT00000366145	OTTHUMT00000366146	OTTHUMT00000366147	OTTHUMT00000366148	CCDS3885.1	hsa_circ_0003057	hsa_circ_0071969	hsa_circ_0071970	hsa_circ_0071971	hsa_circ_0071972	hsa_circ_0071973	hsa_circ_0071974	hsa_circ_0071975	hsa_circ_0071976	uc003jfm.5	uc063cls.1	uc063clt.1	uc063clu.1	uc063clv.1	uc063clw.1	uc063clx.1	chr5_14741935_14758707	NONHSAT100567
TC0400006930.hg.1	9.39	7.32	4.19	4.34e-07	1.58e-05	CPEB2	cytoplasmic polyadenylation element binding protein 2	Multiple_Complex	132864	NM_001177381	NM_001177382	NM_001177383	NM_001177384	NM_182485	NM_182646	ENST00000259997	ENST00000345451	ENST00000382395	ENST00000382401	ENST00000442003	ENST00000503926	ENST00000507071	ENST00000509684	ENST00000538197	BC103939	BC103940	BC103941	BC103942	BC105925	OTTHUMT00000207349	OTTHUMT00000207350	OTTHUMT00000359343	OTTHUMT00000359344	OTTHUMT00000359345	OTTHUMT00000359346	OTTHUMT00000359347	uc003gnk.2	uc003gnl.2	CCDS56325.1	CCDS56326.1	CPEB2.aAug10	CPEB2.bAug10	CPEB2.cAug10	CPEB2.dAug10	CPEB2.eAug10	CPEB2.fAug10	CPEB2.gAug10	CPEB2.hAug10	hsa_circ_0069224
TC0300008952.hg.1	6.12	8.42	-4.93	4.42e-07	1.61e-05	FAIM	Fas apoptotic inhibitory molecule	Multiple_Complex	55179	NM_001033030	NM_001033031	NM_001033032	NM_018147	ENST00000338446	ENST00000360570	ENST00000393034	ENST00000393035	ENST00000464668	ENST00000464912	ENST00000470889	ENST00000479848	ENST00000491175	BC012478	OTTHUMT00000357977	OTTHUMT00000357978	OTTHUMT00000357979	OTTHUMT00000357980	OTTHUMT00000357981	OTTHUMT00000357982	OTTHUMT00000357983	OTTHUMT00000357984	OTTHUMT00000357985	CCDS3103.1	CCDS33864.1	CCDS33865.1	FAIM.fAug10	FAIM.iAug10	hsa_circ_0007080	hsa_circ_0067516	hsa_circ_0067517	uc003eso.2	uc003esp.4	uc003esq.4	uc003esr.4	uc003ess.4	uc062ogz.1	uc062oha.1	uc062ohb.1	uc062ohc.1
TC0700008141.hg.1	12.7	10.9	3.48	4.57e-07	1.66e-05	PTPN12	protein tyrosine phosphatase, non-receptor type 12	Multiple_Complex	5782	NM_001131008	NM_001131009	NM_002835	ENST00000248594	ENST00000407343	ENST00000415482	ENST00000418110	ENST00000433369	ENST00000435495	ENST00000440186	ENST00000447995	ENST00000460731	ENST00000464313	ENST00000481154	ENST00000494248	ENST00000519553	ENST00000520947	ENST00000522115	ENST00000523952	BC050008	CCDS47619.1	CCDS47620.1	CCDS5592.1	hsa_circ_0002458	hsa_circ_0003764	hsa_circ_0005197	hsa_circ_0007411	hsa_circ_0008139	hsa_circ_0008901	hsa_circ_0080833	hsa_circ_0080834	hsa_circ_0080835	hsa_circ_0080836	hsa_circ_0080837	hsa_circ_0080838	hsa_circ_0080839	hsa_circ_0080840	hsa_circ_0080841	hsa_circ_0080842	hsa_circ_0080843
TC0100006982.hg.1	11.58	9.14	5.43	4.63e-07	1.68e-05	EFHD2	EF-hand domain family member D2	Coding	79180	NM_024329	ENST00000375980	ENST00000445566	BC007233	BC014923	BC023611	BC068473	OTTHUMT00000006433	OTTHUMT00000006434	uc001awh.2	CCDS155.1	uc057cnf.1
TC0200011886.hg.1	6.74	8.88	-4.41	4.63e-07	1.68e-05	WDR35	WD repeat domain 35	Multiple_Complex	57539	NM_001006657	NM_020779	ENST00000281405	ENST00000345530	ENST00000414212	ENST00000445063	ENST00000453014	ENST00000494964	BC036659	OTTHUMT00000207472	OTTHUMT00000207473	OTTHUMT00000323872	OTTHUMT00000323873	OTTHUMT00000323874	OTTHUMT00000323911	CCDS1695.1	CCDS33152.1	hsa_circ_0052815	hsa_circ_0052816	uc002rdi.5	uc002rdj.5	uc061gxz.1	uc061gya.1	uc061gyb.1	uc061gyc.1	WDR35.aAug10	NONHSAT069415
TC0200007296.hg.1	10.91	8.93	3.93	4.65e-07	1.68e-05	GALM	galactose mutarotase (aldose 1-epimerase)	Multiple_Complex	130589	NM_138801	ENST00000272252	ENST00000410063	ENST00000427858	ENST00000434934	ENST00000444351	BC014916	BC019263	OTTHUMT00000219891	OTTHUMT00000331171	OTTHUMT00000331172	OTTHUMT00000331250	OTTHUMT00000331251	CCDS1797.1	hsa_circ_0054146	uc002rqy.4	uc061iit.1	uc061iiu.1	uc061iiv.1	uc061ijb.1
TC1100013088.hg.1	10.71	9	3.26	4.82e-07	1.74e-05	BIRC2	baculoviral IAP repeat containing 2	Multiple_Complex	329	NM_001166	NM_001256163	NM_001256166	ENST00000227758	ENST00000527465	ENST00000527808	ENST00000527910	ENST00000528344	ENST00000530675	ENST00000531259	ENST00000532672	ENST00000532832	ENST00000533742	ENST00000534130	ENST00000534646	ENST00000613397	ENST00000621637	BC016174	BC028578	OTTHUMT00000394165	OTTHUMT00000394166	OTTHUMT00000394167	OTTHUMT00000394168	OTTHUMT00000394169	OTTHUMT00000394170	OTTHUMT00000394171	OTTHUMT00000394172	OTTHUMT00000394173	OTTHUMT00000394174	OTTHUMT00000394175	OTTHUMT00000394176	BIRC3andBIRC2.jAug10	CCDS58169.1	CCDS8316.1	hsa_circ_0002378	hsa_circ_0004103	hsa_circ_0005080	uc001pgy.5	uc010ruq.4	uc010rur.4
TC0200014834.hg.1	9.23	11.05	-3.53	4.84e-07	1.74e-05	STK39	serine threonine kinase 39	Multiple_Complex	27347	NM_013233	ENST00000355999	ENST00000461000	ENST00000487143	OTTHUMT00000258112	OTTHUMT00000258113	OTTHUMT00000258114	BC166614	CCDS42770.1	hsa_circ_0001078	hsa_circ_0001079	hsa_circ_0002029	hsa_circ_0002193	hsa_circ_0002249	hsa_circ_0002787	hsa_circ_0003120	hsa_circ_0003279	hsa_circ_0003296	hsa_circ_0005280	hsa_circ_0005882	hsa_circ_0007082	hsa_circ_0007424	hsa_circ_0056927	hsa_circ_0056928	hsa_circ_0056929	hsa_circ_0056930	hsa_circ_0056931	hsa_circ_0056932	hsa_circ_0056933	hsa_circ_0056934	hsa_circ_0056935	hsa_circ_0056936	hsa_circ_0056937	uc002uea.4	uc061pgc.1	uc061pgd.1	chr2_169018296_169038600	NONHSAT075319
TC0400008106.hg.1	11.55	8.63	7.6	4.85e-07	1.74e-05	HERC5	HECT and RLD domain containing E3 ubiquitin protein ligase 5	Multiple_Complex	51191	NM_016323	ENST00000264350	ENST00000502913	ENST00000508159	ENST00000508695	ENST00000510223	BC140716	OTTHUMT00000253554	OTTHUMT00000363268	OTTHUMT00000363269	OTTHUMT00000363270	OTTHUMT00000363331	CCDS3630.1	HERC5.dAug10	hsa_circ_0001426	hsa_circ_0070416	hsa_circ_0070417	hsa_circ_0070418	hsa_circ_0070419	hsa_circ_0070420	hsa_circ_0070421	hsa_circ_0070422	hsa_circ_0070423	uc003hrt.5	uc011cdm.4	uc062ydb.1	uc062ydc.1	uc062ydd.1	NONHSAT097358
TC0900006538.hg.1	11.71	9.33	5.2	4.86e-07	1.74e-05	JAK2	Janus kinase 2	Multiple_Complex	3717	NM_004972	ENST00000381652	ENST00000476574	ENST00000487310	BC039695	OTTHUMT00000051609	OTTHUMT00000051610	OTTHUMT00000051612	uc003ziw.3	CCDS6457.1	hsa_circ_0002824	hsa_circ_0008571	hsa_circ_0086263	hsa_circ_0086264	hsa_circ_0086265	hsa_circ_0086266	hsa_circ_0086267	hsa_circ_0086268	hsa_circ_0086269	JAK2.gAug10	uc064rzh.1	uc064rzi.1	ENST00000442675	chr9_5021962_5044520	NONHSAT130081	NONHSAT130091	OTTHUMT00000051602
TC2000008030.hg.1	11.68	9.24	5.44	4.86e-07	1.74e-05	OGFR	opioid growth factor receptor	Multiple_Complex	11054	NM_007346	ENST00000290291	ENST00000370461	ENST00000450048	ENST00000621591	BC008768	BC014137	BC032666	OTTHUMT00000080067	OTTHUMT00000080068	OTTHUMT00000080070	uc002ydl.3	CCDS13504.1	hsa_circ_0061128	OGFR.mAug10	uc002ydj.4	uc061yjn.1	uc061yjo.1
TC1100013128.hg.1	6.85	4.66	4.57	4.9e-07	1.75e-05	IFITM10	interferon induced transmembrane protein 10	Multiple_Complex	402778	NM_001170820	ENST00000340134	ENST00000382123	ENST00000482459	ENST00000486852	OTTHUMT00000102340	OTTHUMT00000102341	OTTHUMT00000102342	OTTHUMT00000315847	CCDS53593.2	uc021qbs.3	uc057xte.1	uc057xtf.1	uc057xth.1	NONHSAT017419	NONHSAT017420
TC1000012117.hg.1	5.9	3.53	5.18	4.96e-07	1.77e-05	CHST15	carbohydrate (N-acetylgalactosamine 4-sulfate 6-O) sulfotransferase 15	Multiple_Complex	51363	NM_001270764	NM_001270765	NM_014863	NM_015892	ENST00000346248	ENST00000435907	ENST00000462406	ENST00000476765	ENST00000628426	BC027908	BC050540	BC075813	OTTHUMT00000050856	OTTHUMT00000050857	OTTHUMT00000050858	OTTHUMT00000483254	CCDS7638.1	hsa_circ_0000264	hsa_circ_0020303	hsa_circ_0020304	hsa_circ_0020305	hsa_circ_0020306	hsa_circ_0020307	hsa_circ_0020308	uc001lhm.5	uc001lhn.4	uc010que.4	uc057wpf.1	uc057wpg.1	chr10_125798030_125806240	NONHSAT016811
TC0900012066.hg.1	8.56	10.86	-4.91	4.97e-07	1.77e-05	NSMF; MIR7114	NMDA receptor synaptonuclear signaling and neuronal migration factor; microRNA 7114	Multiple_Complex	26012; 102466223	NM_001130969	NM_001130970	NM_001130971	NM_001178064	NM_015537	NR_106964	ENST00000265663	ENST00000339554	ENST00000371468	ENST00000371472	ENST00000371473	ENST00000371474	ENST00000371475	ENST00000371482	ENST00000437259	ENST00000482448	ENST00000484316	ENST00000611474	BC072412	BC110498	OTTHUMT00000055330	OTTHUMT00000055331	OTTHUMT00000055332	OTTHUMT00000055333	OTTHUMT00000055334	OTTHUMT00000055335	CCDS48067.1	CCDS48068.1	CCDS48069.1	CCDS55357.1	CCDS7044.1	hsa_circ_0089686	hsa_circ_0089687	hsa_circ_0089688	hsa_circ_0089689	hsa_circ_0089690	hsa_circ_0089691	hsa_circ_0089692	NELF.lAug10	uc004cmz.4
TC1100007257.hg.1	13.32	10.89	5.39	5e-07	1.78e-05	CAT	catalase	Multiple_Complex	847	NM_001752	ENST00000241052	ENST00000525707	ENST00000528104	ENST00000530343	ENST00000534710	BC110398	BC112217	BC112219	OTTHUMT00000103197	OTTHUMT00000389840	OTTHUMT00000389841	OTTHUMT00000389842	OTTHUMT00000389843	CCDS7891.1	hsa_circ_0021692	hsa_circ_0021693	hsa_circ_0021694	hsa_circ_0021695	hsa_circ_0021696	hsa_circ_0021697	hsa_circ_0021698	hsa_circ_0021699	hsa_circ_0021700	hsa_circ_0021701	hsa_circ_0021702	uc001mvm.4	uc058ahj.1	uc058ahk.1	uc058ahl.1	uc058ahm.1	NONHSAT018752	NONHSAT018753
TC0500009320.hg.1	7.61	9.61	-3.98	5.01e-07	1.78e-05	HMMR	hyaluronan-mediated motility receptor (RHAMM)	Multiple_Complex	3161	NM_001142556	NM_001142557	NM_012484	NM_012485	ENST00000353866	ENST00000358715	ENST00000393915	ENST00000432118	ENST00000517936	ENST00000520345	ENST00000521108	ENST00000522094	BC108904	OTTHUMT00000252751	OTTHUMT00000252752	OTTHUMT00000317352	OTTHUMT00000374163	OTTHUMT00000374164	OTTHUMT00000374165	OTTHUMT00000374166	OTTHUMT00000374167	CCDS4362.1	CCDS4363.1	CCDS47334.1	CCDS47335.1	hsa_circ_0074852	uc003lzf.5	uc003lzg.5	uc003lzh.5	uc011dem.4	uc063jit.1	uc063jiu.1	uc063jiv.1	uc063jiw.1	chr5_162890861_162891808	NONHSAT104907	NONHSAT104908
TC0500012372.hg.1	12.2	14.01	-3.5	5.02e-07	1.78e-05	LARS	leucyl-tRNA synthetase	Multiple_Complex	51520	NM_020117	ENST00000274562	ENST00000394434	ENST00000503654	ENST00000504323	ENST00000504611	ENST00000505223	ENST00000506231	ENST00000506436	ENST00000507095	ENST00000508667	ENST00000508709	ENST00000510191	ENST00000511505	ENST00000512412	ENST00000514104	ENST00000618084	BC150213	BC151214	BC152422	OTTHUMT00000373367	OTTHUMT00000373368	OTTHUMT00000373369	OTTHUMT00000373370	OTTHUMT00000373371	OTTHUMT00000373372	OTTHUMT00000373373	OTTHUMT00000373374	OTTHUMT00000373641	OTTHUMT00000373642	OTTHUMT00000373643	OTTHUMT00000373644	OTTHUMT00000373645	OTTHUMT00000373646	CCDS34265.1	hsa_circ_0002836	hsa_circ_0074397	hsa_circ_0074398	hsa_circ_0074399	hsa_circ_0074400
TC0800012470.hg.1	9.31	7.01	4.9	5.05e-07	1.79e-05	TMEM71	transmembrane protein 71	Multiple_Complex	137835	NM_001145153	NM_144649	ENST00000356838	ENST00000377901	ENST00000517538	ENST00000519016	ENST00000519187	ENST00000519304	ENST00000522334	ENST00000522594	ENST00000523829	BC062592	BC105783	OTTHUMT00000379590	OTTHUMT00000379591	OTTHUMT00000379592	OTTHUMT00000379593	OTTHUMT00000379594	OTTHUMT00000379595	OTTHUMT00000379596	OTTHUMT00000379597	OTTHUMT00000379598	CCDS47921.1	CCDS6366.1	hsa_circ_0006050	hsa_circ_0008205	TMEM71.kAug10	uc003ytn.4	uc003yto.4	uc064qig.1	uc064qih.1	uc064qii.1	uc064qij.1	uc064qik.1	uc064qil.1	uc064qim.1	chr8_133740043_133769540	NONHSAT129193	NONHSAT129194
TC0200010980.hg.1	12.72	9.94	6.84	5.08e-07	1.8e-05	CCL20	chemokine (C-C motif) ligand 20	Multiple_Complex	6364	NM_001130046	NM_004591	ENST00000358813	ENST00000409189	ENST00000473642	ENST00000489160	BC020698	OTTHUMT00000256898	OTTHUMT00000331639	OTTHUMT00000331640	OTTHUMT00000331641	uc002vpm.2	CCDS2469.1	CCDS46536.1	uc002vpl.3	uc061tgm.1	uc061tgn.1	NONHSAT077225	NONHSAT077226
TC0200007895.hg.1	14.47	12.22	4.76	5.14e-07	1.81e-05	PLEK	pleckstrin	Multiple_Complex	5341	NM_002664	ENST00000234313	ENST00000474788	BC018549	OTTHUMT00000251755	OTTHUMT00000327246	CCDS1887.1	hsa_circ_0055011	hsa_circ_0055012	hsa_circ_0055013	hsa_circ_0055014	hsa_circ_0055015	hsa_circ_0055016	hsa_circ_0055017	uc002sen.5	uc061jyj.1
TC0100010510.hg.1	9.39	7.63	3.39	5.14e-07	1.81e-05	RCSD1	RCSD domain containing 1	Multiple_Complex	92241	NM_052862	ENST00000361496	ENST00000367854	ENST00000461790	ENST00000472038	ENST00000475127	ENST00000537350	BC101536	BC101562	BC143428	OTTHUMT00000085451	OTTHUMT00000085452	OTTHUMT00000085453	OTTHUMT00000085454	OTTHUMT00000085455	CCDS1263.1	hsa_circ_0000149	hsa_circ_0000150	hsa_circ_0000151	hsa_circ_0015105	RCSD1.dAug10	uc001gem.4	uc010pli.3	uc057nbw.1	uc057nbx.1	uc057nby.1	uc057nbz.1	lnc-RCSD1-1:1	NONHSAT007398	NONHSAT007399	NONHSAT007400
TC0X00006477.hg.1	10.17	12.24	-4.19	5.18e-07	1.82e-05	CD99	CD99 molecule	Multiple_Complex	4267	NM_001122898	NM_001277710	NM_002414	ENST00000381177	ENST00000381180	ENST00000381184	ENST00000381187	ENST00000381192	ENST00000449611	ENST00000482293	ENST00000482405	ENST00000497752	ENST00000611428	ENST00000623253	ENST00000624481	BC002584	BC003147	BC010109	BC021620	BC024310	OTTHUMT00000055624	OTTHUMT00000055625	OTTHUMT00000055626	OTTHUMT00000055627	OTTHUMT00000055628	OTTHUMT00000055629	OTTHUMT00000055630	OTTHUMT00000055631	OTTHUMT00000087928	OTTHUMT00000478890	OTTHUMT00000478891	CCDS14119.1	CCDS48071.1	CCDS75947.1	uc004cqm.4	uc004cqn.5	uc010nda.4	uc064xuq.1	uc064xur.1	uc064xus.1
TC0800008726.hg.1	7.12	9.11	-3.96	5.19e-07	1.82e-05	TBC1D31	TBC1 domain family, member 31	Multiple_Complex	93594	NM_001145088	NM_145647	ENST00000287380	ENST00000327098	ENST00000518099	ENST00000518577	ENST00000518684	ENST00000518805	ENST00000518866	ENST00000519418	ENST00000520368	ENST00000521676	ENST00000521914	ENST00000521980	ENST00000522276	ENST00000522420	ENST00000524307	BC101724	BC111954	BC143525	OTTHUMT00000381720	OTTHUMT00000381721	OTTHUMT00000381722	OTTHUMT00000381723	OTTHUMT00000381724	OTTHUMT00000381725	OTTHUMT00000381726	OTTHUMT00000381727	OTTHUMT00000381728	OTTHUMT00000381729	OTTHUMT00000381730	OTTHUMT00000381731	OTTHUMT00000381732	OTTHUMT00000381733	OTTHUMT00000382023	CCDS47916.1	CCDS6338.1	hsa_circ_0001820	hsa_circ_0085436	hsa_circ_0085437
TC0800011074.hg.1	6.49	8.83	-5.06	5.19e-07	1.82e-05	C8orf88	chromosome 8 open reading frame 88	Multiple_Complex	100127983	NM_001190972	ENST00000517562	OTTHUMT00000376735	CCDS59105.1	hsa_circ_0084873	uc022axl.2
TC0200010328.hg.1	10.09	12.11	-4.06	5.2e-07	1.82e-05	SLC39A10	solute carrier family 39 (zinc transporter), member 10	Multiple_Complex	57181	NM_001127257	NM_020342	ENST00000359634	ENST00000409086	ENST00000412905	ENST00000418005	ENST00000430412	ENST00000444421	ENST00000458054	ENST00000464301	ENST00000465851	BC101516	BC112223	OTTHUMT00000334995	OTTHUMT00000335185	OTTHUMT00000335186	OTTHUMT00000335187	OTTHUMT00000335189	OTTHUMT00000335190	OTTHUMT00000335191	OTTHUMT00000335192	OTTHUMT00000335193	uc002uth.4	CCDS33353.1	hsa_circ_0057550	hsa_circ_0057551	hsa_circ_0057552	hsa_circ_0057553	hsa_circ_0057554	hsa_circ_0057555	hsa_circ_0057556	hsa_circ_0057557	hsa_circ_0057558	hsa_circ_0057559	hsa_circ_0057560	hsa_circ_0057561	hsa_circ_0057562	hsa_circ_0057563	hsa_circ_0057564	SLC39A10.qAug10
TC1300007167.hg.1	12.37	10.44	3.82	5.21e-07	1.82e-05	PHF11	PHD finger protein 11	Multiple_Complex	51131	NM_001040443	NM_001040444	ENST00000357596	ENST00000378319	ENST00000426879	ENST00000442195	ENST00000460489	ENST00000465045	ENST00000467763	ENST00000476953	ENST00000481509	ENST00000482487	ENST00000485919	ENST00000486276	ENST00000487433	ENST00000488605	ENST00000488958	ENST00000495157	ENST00000496612	ENST00000496623	ENST00000621822	BC017212	OTTHUMT00000044915	OTTHUMT00000044916	OTTHUMT00000044917	OTTHUMT00000044918	OTTHUMT00000044919	OTTHUMT00000044920	OTTHUMT00000044921	OTTHUMT00000044922	OTTHUMT00000044923	OTTHUMT00000354867	OTTHUMT00000354868	OTTHUMT00000354869	OTTHUMT00000354870	OTTHUMT00000354871	OTTHUMT00000354872	OTTHUMT00000354873	OTTHUMT00000354874	uc001vdc.3
TC0900011970.hg.1	3.8	5.71	-3.75	5.46e-07	1.91e-05	QSOX2	quiescin Q6 sulfhydryl oxidase 2	Multiple_Complex	169714	NM_181701	ENST00000358701	ENST00000455222	ENST00000616829	OTTHUMT00000055046	OTTHUMT00000055047	CCDS35178.1	hsa_circ_0089517	hsa_circ_0089518	hsa_circ_0089519	hsa_circ_0089520	hsa_circ_0089521	QSOX2.aAug10	uc010nbi.4	uc064xba.1	uc064xbb.1
TC0600013300.hg.1	11.16	8.91	4.76	5.64e-07	1.97e-05	IFNGR1	interferon gamma receptor 1	Multiple_Complex	3459	NM_000416	ENST00000367739	ENST00000414770	ENST00000458076	ENST00000478333	ENST00000543628	BC005333	OTTHUMT00000042401	OTTHUMT00000042402	OTTHUMT00000042403	OTTHUMT00000042404	CCDS5185.1	uc003qho.3	uc063rtu.1	uc063rtv.1	uc063rtw.1	uc063rtx.1	NONHSAT115153	NONHSAT115154
TC0500012470.hg.1	8.18	4.92	9.55	5.66e-07	1.97e-05	CD74	CD74 molecule, major histocompatibility complex, class II invariant chain	Multiple_Complex	972	NM_001025158	NM_001025159	NM_004355	ENST00000009530	ENST00000353334	ENST00000377795	ENST00000517752	ENST00000517791	ENST00000518797	ENST00000522153	ENST00000522246	ENST00000523208	ENST00000523813	ENST00000523836	ENST00000524315	BC018726	BC024272	OTTHUMT00000374176	OTTHUMT00000374177	OTTHUMT00000374178	OTTHUMT00000374179	OTTHUMT00000374180	OTTHUMT00000374181	OTTHUMT00000374182	OTTHUMT00000374183	OTTHUMT00000374302	OTTHUMT00000374303	OTTHUMT00000374304	OTTHUMT00000374306	CCDS34276.1	CCDS47308.1	CCDS47309.1	hsa_circ_0074526	hsa_circ_0074527	hsa_circ_0074528	hsa_circ_0074529	hsa_circ_0074530	hsa_circ_0074531	hsa_circ_0074532	uc003lsc.4
TC1100007220.hg.1	4.77	7.34	-5.91	5.73e-07	1.99e-05	DEPDC7	DEP domain containing 7	Multiple_Complex	91614	NM_001077242	NM_139160	ENST00000241051	ENST00000311388	ENST00000427755	ENST00000532078	ENST00000616885	BC030970	OTTHUMT00000388655	OTTHUMT00000388656	OTTHUMT00000388657	OTTHUMT00000388658	uc001mub.3	CCDS41632.1	CCDS41633.1	hsa_circ_0021583	uc001muc.4	uc058aeo.1	uc058aep.1	uc058aeq.1
TC1100013084.hg.1	4.88	7.08	-4.59	5.74e-07	1.99e-05	AMOTL1	angiomotin like 1	Multiple_Complex	154810	NM_001301007	NM_130847	ENST00000317829	ENST00000433060	ENST00000537191	ENST00000539727	BC037539	OTTHUMT00000396474	OTTHUMT00000397834	OTTHUMT00000397837	OTTHUMT00000397843	CCDS44712.1	CCDS73368.1	hsa_circ_0000350	hsa_circ_0004214	hsa_circ_0008648	hsa_circ_0024049	hsa_circ_0024050	hsa_circ_0024051	hsa_circ_0024052	hsa_circ_0024053	hsa_circ_0024054	uc001pfb.4	uc001pfc.4	uc058gqa.1	uc058gqb.1	chr11_94528176_94533477	NONHSAT023743	NONHSAT023744
TC0300013083.hg.1	7.15	9.14	-3.98	5.85e-07	2.03e-05	LRRC34	leucine rich repeat containing 34	Multiple_Complex	151827	NM_001172779	NM_001172780	NM_153353	ENST00000446859	ENST00000518252	ENST00000520726	ENST00000522080	ENST00000522329	ENST00000522526	ENST00000522596	ENST00000522830	ENST00000524054	ENST00000524327	ENST00000528597	ENST00000602774	BC032841	OTTHUMT00000378688	OTTHUMT00000378689	OTTHUMT00000378690	OTTHUMT00000378691	OTTHUMT00000378692	OTTHUMT00000378693	OTTHUMT00000378694	OTTHUMT00000378695	OTTHUMT00000378696	OTTHUMT00000378697	OTTHUMT00000395023	OTTHUMT00000467806	CCDS3208.2	CCDS54672.1	LRRC34.bAug10	uc003ffx.4	uc003ffy.4	uc003fga.5	uc062puv.1	uc062puw.1	uc062pux.1	uc062puz.1	uc062pvb.1	uc062pvc.1
TC0500011497.hg.1	12.55	10.06	5.6	5.93e-07	2.05e-05	GLRX	glutaredoxin	Multiple_Complex	2745	NM_001118890	NM_001243658	NM_001243659	NM_002064	ENST00000237858	ENST00000379979	ENST00000505427	ENST00000507412	ENST00000507605	ENST00000508780	ENST00000512469	BC005304	BC010965	BC106075	OTTHUMT00000241653	OTTHUMT00000370267	OTTHUMT00000370268	OTTHUMT00000370269	OTTHUMT00000370270	OTTHUMT00000370271	OTTHUMT00000370272	CCDS4078.1	uc003kln.5	uc003klo.5	uc021ybo.2	uc063fnd.1	uc063fnh.1	uc063fnm.1	uc063fnn.1	NONHSAT102861	NONHSAT102863
TC1000011382.hg.1	7.04	9.16	-4.35	5.94e-07	2.05e-05	PANK1	pantothenate kinase 1	Multiple_Complex	53354	NM_138316	NM_148977	NM_148978	ENST00000307534	ENST00000322191	ENST00000342512	ENST00000461829	ENST00000488482	OTTHUMT00000049317	OTTHUMT00000049318	OTTHUMT00000049319	OTTHUMT00000049320	uc001kgp.2	BC172476	CCDS31244.1	CCDS7405.1	CCDS7406.1	hsa_circ_0019071	hsa_circ_0019072	hsa_circ_0019073	PANK1.hAug10	uc001kgn.3	uc001kgo.3	uc057uul.1	uc057uum.1	ENST00000507624	NONHSAT015519	OTTHUMT00000049324
TC0200008230.hg.1	14.87	13.15	3.3	5.99e-07	2.07e-05	TMSB10	thymosin beta 10	Multiple_Complex	9168	NM_021103	ENST00000233143	BC016025	BC016731	OTTHUMT00000252302	CCDS1970.1	hsa_circ_0055387	hsa_circ_0055388	hsa_circ_0055389	uc002sow.2	NONHSAT071961	NONHSAT071962
TC1100012535.hg.1	10.79	7.27	11.43	6.04e-07	2.08e-05	PVRL1	poliovirus receptor-related 1 (herpesvirus entry mediator C)	Multiple_Complex	5818	NM_002855	NM_203285	NM_203286	ENST00000264025	ENST00000340882	ENST00000341398	ENST00000524429	ENST00000524510	ENST00000531468	ENST00000532197	BC104948	BC113471	OTTHUMT00000388229	OTTHUMT00000388230	OTTHUMT00000388231	OTTHUMT00000388232	OTTHUMT00000388233	OTTHUMT00000388234	OTTHUMT00000388235	CCDS8425.1	CCDS8426.1	CCDS8427.1	hsa_circ_0024596	PVRL1.lAug10	uc001pwu.2	uc001pwv.4	uc001pww.4	uc058ijv.1	uc058ijx.1	uc058ijy.1	uc058ijz.1	chr11_119545868_119549475	NONHSAT024678	NONHSAT024681
TC0600011508.hg.1	9.51	6.84	6.37	6.14e-07	2.11e-05	TAP1	transporter 1, ATP-binding cassette, sub-family B (MDR/TAP)	Multiple_Complex	6890	NM_001292022	ENST00000354258	ENST00000486332	ENST00000487296	BC014081	OTTHUMT00000076087	OTTHUMT00000276210	OTTHUMT00000276211	NM_000593_6	CCDS4758.1	uc003ocg.4	uc063nsg.1	uc063nsh.1	hsa_circ_0075953	hsa_circ_0075954
TC2200007273.hg.1	8.59	6.13	5.5	6.2e-07	2.13e-05	CSF2RB	colony stimulating factor 2 receptor, beta, low-affinity (granulocyte-macrophage)	Multiple_Complex	1439	NM_000395	ENST00000262825	ENST00000403662	ENST00000406230	ENST00000421539	BC070085	OTTHUMT00000318854	OTTHUMT00000318855	OTTHUMT00000318856	CCDS13936.1	hsa_circ_0063176	hsa_circ_0063177	hsa_circ_0063178	hsa_circ_0063179	uc003aqa.5	uc003aqc.5	uc062dvk.1	uc062dvl.1	chr22_37328806_37330036
TC1200009972.hg.1	5.04	7.02	-3.96	6.24e-07	2.14e-05	GPR19	G protein-coupled receptor 19	Multiple_Complex	2842	NM_006143	ENST00000332427	ENST00000537507	ENST00000540510	ENST00000540796	ENST00000545876	BC150599	OTTHUMT00000400662	OTTHUMT00000400663	OTTHUMT00000400664	OTTHUMT00000400665	uc001raq.2	CCDS8652.1	uc001rar.4	uc058lir.1	uc058lit.1	uc058liu.1	NONHSAT026990	NONHSAT026991
TC1800007518.hg.1	9.55	7.73	3.53	6.37e-07	2.18e-05	ZCCHC2	zinc finger, CCHC domain containing 2	Multiple_Complex	54877	NM_017742	NR_126534	ENST00000269499	ENST00000585873	ENST00000585949	ENST00000586834	ENST00000587612	ENST00000588676	ENST00000590840	ENST00000591145	ENST00000591435	ENST00000591632	ENST00000621048	BC137435	OTTHUMT00000450083	OTTHUMT00000450084	OTTHUMT00000450085	OTTHUMT00000450086	OTTHUMT00000450087	OTTHUMT00000450088	OTTHUMT00000450089	OTTHUMT00000450090	OTTHUMT00000450091	OTTHUMT00000450092	OTTHUMT00000473566	CCDS45880.1	hsa_circ_0000854	hsa_circ_0047882	hsa_circ_0047883	hsa_circ_0047884	hsa_circ_0047885	hsa_circ_0047886	hsa_circ_0047887	hsa_circ_0047888	uc002lip.5	uc002lir.3	uc060pty.1	uc060ptz.1	uc060pua.1	uc060puc.1
TC0100016658.hg.1	12.82	10.9	3.8	6.39e-07	2.18e-05	ARPC5	actin related protein 2/3 complex subunit 5	Multiple_Complex	10092	NM_001270439	NM_005717	ENST00000294742	ENST00000359856	ENST00000367534	ENST00000462965	ENST00000602490	BC057237	BC071857	OTTHUMT00000085477	OTTHUMT00000085478	OTTHUMT00000085479	OTTHUMT00000098686	OTTHUMT00000467671	CCDS1357.1	CCDS58050.1	ENST00000602484.1	hsa_circ_0015632	hsa_circ_0015633	hsa_circ_0015634	hsa_circ_0015635	hsa_circ_0015636	uc021pgb.3	uc057nwe.1	uc057nwf.1	uc057nwg.1	uc057nwh.1	NONHSAT008366	NONHSAT008367
TC0100009449.hg.1	9.41	7.22	4.59	6.4e-07	2.18e-05	MOV10	Mov10 RISC complex RNA helicase	Multiple_Complex	4343	NM_001130079	NM_001286072	NM_020963	ENST00000357443	ENST00000369644	ENST00000369645	ENST00000413052	ENST00000465579	ENST00000468624	ENST00000471160	ENST00000475429	ENST00000479858	ENST00000481711	ENST00000482545	ENST00000486416	ENST00000488160	ENST00000490413	ENST00000494319	ENST00000495374	ENST00000496577	BC002548	BC009312	OTTHUMT00000032906	OTTHUMT00000032908	OTTHUMT00000032909	OTTHUMT00000032910	OTTHUMT00000032911	OTTHUMT00000032912	OTTHUMT00000032913	OTTHUMT00000032914	OTTHUMT00000032915	OTTHUMT00000032916	OTTHUMT00000032917	OTTHUMT00000032918	OTTHUMT00000032919	OTTHUMT00000032920	OTTHUMT00000032921	OTTHUMT00000032922	OTTHUMT00000032923	CCDS65615.1
TC0300011448.hg.1	5.35	7.27	-3.78	6.5e-07	2.21e-05	EOGT	EGF domain-specific O-linked N-acetylglucosamine (GlcNAc) transferase	Multiple_Complex	285203	NM_001278689	NM_173654	NR_103826	ENST00000295571	ENST00000383701	ENST00000403140	ENST00000424374	ENST00000456376	ENST00000480846	ENST00000496647	ENST00000540764	ENST00000540955	ENST00000615922	BC060887	OTTHUMT00000343722	OTTHUMT00000343723	OTTHUMT00000343724	OTTHUMT00000343725	OTTHUMT00000343726	OTTHUMT00000343727	OTTHUMT00000343728	C3orf64.fAug10	CCDS2908.1	CCDS63684.1	hsa_circ_0066496	hsa_circ_0066497	hsa_circ_0066498	hsa_circ_0066499	hsa_circ_0066500	hsa_circ_0066501	hsa_circ_0066502	hsa_circ_0066503	hsa_circ_0066504	uc003dnk.5	uc003dnl.5	uc062lit.1	uc062liu.1	uc062liv.1	uc062liw.1	uc062lix.1
TC1000008574.hg.1	15.57	13.66	3.76	6.52e-07	2.22e-05	PGAM1	phosphoglycerate mutase 1 (brain)	Multiple_Complex	5223	NM_002629	ENST00000334828	ENST00000467867	ENST00000473929	BC000455	BC010038	BC011678	BC053356	BC062302	BC066959	BC073742	BC157873	OTTHUMT00000049652	OTTHUMT00000049654	OTTHUMT00000049655	CCDS7458.1	hsa_circ_0019339	hsa_circ_0019340	hsa_circ_0019341	PGAM1.eAug10	uc001knh.4	uc057vel.1	uc057vem.1	NONHSAT015866
TC0200010447.hg.1	12.89	11.18	3.27	6.69e-07	2.27e-05	CASP8	caspase 8, apoptosis-related cysteine peptidase	Multiple_Complex	841	NM_001080124	NM_001080125	NM_001228	NM_033355	NM_033356	NM_033358	NR_111983	ENST00000264274	ENST00000264275	ENST00000323492	ENST00000339403	ENST00000358485	ENST00000392258	ENST00000392263	ENST00000392266	ENST00000413726	ENST00000424461	ENST00000429881	ENST00000432109	ENST00000437283	ENST00000440732	ENST00000444430	ENST00000447616	ENST00000450491	ENST00000471383	ENST00000490412	ENST00000490682	BC068050	OTTHUMT00000256278	OTTHUMT00000256279	OTTHUMT00000256281	OTTHUMT00000256283	OTTHUMT00000257907	OTTHUMT00000257908	OTTHUMT00000257909	OTTHUMT00000257910	OTTHUMT00000257911	OTTHUMT00000257912	OTTHUMT00000336853	OTTHUMT00000336854
TC1700007931.hg.1	9.02	6.42	6.06	6.74e-07	2.28e-05	IFI35	interferon-induced protein 35	Multiple_Complex	3430	NM_005533	ENST00000246911	ENST00000396722	ENST00000415816	ENST00000438323	ENST00000534876	ENST00000536969	ENST00000538473	ENST00000546325	BC001356	OTTHUMT00000395851	OTTHUMT00000395852	OTTHUMT00000395853	OTTHUMT00000395854	OTTHUMT00000395855	OTTHUMT00000395856	OTTHUMT00000395857	OTTHUMT00000395858	CCDS11450.1	hsa_circ_0043933	hsa_circ_0043934	hsa_circ_0043935	hsa_circ_0043936	hsa_circ_0043937	uc021txx.2	uc060fqu.1	uc060fqv.1	uc060fqw.1	uc060fqx.1	uc060fqy.1	uc060fqz.1	uc060fra.1	NONHSAT053807	NONHSAT053808	NONHSAT053809
TC0600014188.hg.1	8.41	6.54	3.64	6.79e-07	2.3e-05	PHACTR2	phosphatase and actin regulator 2	Multiple_Complex	9749	NM_001100164	NM_001100165	NM_001100166	NM_014721	ENST00000305766	ENST00000367582	ENST00000367584	ENST00000397980	ENST00000402863	ENST00000420771	ENST00000427704	ENST00000440869	ENST00000451827	ENST00000536245	ENST00000542769	ENST00000545919	BC150630	BC152416	OTTHUMT00000042528	OTTHUMT00000042529	OTTHUMT00000042530	OTTHUMT00000042531	OTTHUMT00000396907	OTTHUMT00000396908	OTTHUMT00000396909	OTTHUMT00000396910	OTTHUMT00000396911	OTTHUMT00000396912	OTTHUMT00000396913	OTTHUMT00000396914	uc003qjq.4	CCDS43512.1	CCDS47492.1	CCDS47493.1	CCDS47494.1	hsa_circ_0007769	hsa_circ_0078057	hsa_circ_0078058	hsa_circ_0078059	hsa_circ_0078060
TC0700011344.hg.1	12.81	10.81	4.01	6.94e-07	2.34e-05	GUSB	glucuronidase, beta	Multiple_Complex	2990	NM_000181	NM_001284290	NM_001293104	NM_001293105	NR_120531	ENST00000304895	ENST00000421103	ENST00000430730	ENST00000446111	ENST00000447929	ENST00000461622	ENST00000462371	ENST00000465785	ENST00000466883	ENST00000475316	ENST00000476486	ENST00000478118	ENST00000479038	ENST00000489482	BC014142	OTTHUMT00000251637	OTTHUMT00000344645	OTTHUMT00000344647	OTTHUMT00000344648	OTTHUMT00000345090	OTTHUMT00000345091	OTTHUMT00000345092	OTTHUMT00000345093	OTTHUMT00000345094	OTTHUMT00000345095	OTTHUMT00000345096	OTTHUMT00000345097	OTTHUMT00000345098	OTTHUMT00000345099	CCDS5530.1	CCDS64665.1	GUSB.mAug10	hsa_circ_0001712	hsa_circ_0006850	hsa_circ_0007622
TC1100011257.hg.1	8.74	11.36	-6.16	7.03e-07	2.37e-05	EFEMP2	EGF containing fibulin-like extracellular matrix protein 2	Multiple_Complex	30008	NM_016938	NR_037718	ENST00000307998	ENST00000524408	ENST00000525392	ENST00000526624	ENST00000526628	ENST00000526911	ENST00000527277	ENST00000527378	ENST00000527969	ENST00000528176	ENST00000528409	ENST00000529870	ENST00000530806	ENST00000530850	ENST00000531005	ENST00000531645	ENST00000531972	ENST00000532084	ENST00000532648	ENST00000533347	BC010456	OTTHUMT00000391046	OTTHUMT00000391047	OTTHUMT00000391855	OTTHUMT00000391858	OTTHUMT00000391859	OTTHUMT00000391860	OTTHUMT00000391861	OTTHUMT00000391862	OTTHUMT00000391863	OTTHUMT00000391864	OTTHUMT00000391865	OTTHUMT00000391866	OTTHUMT00000391867	OTTHUMT00000391879	OTTHUMT00000391880	OTTHUMT00000391881	OTTHUMT00000391882
TC0600007518.hg.1	15.62	13.59	4.08	7.03e-07	2.37e-05	HLA-L	major histocompatibility complex, class I, L (pseudogene)	Multiple_Complex	3139	NR_027822	ENST00000420110	ENST00000463348	ENST00000482052	BC139904	BC141846	OTTHUMT00000076296	OTTHUMT00000256044	OTTHUMT00000356318	lnc-TRIM39-1:1	NONHSAT108609	NONHSAT108625	NONHSAT147391	TCONS_00012453
TC0600007198.hg.1	7.13	9.56	-5.39	7.17e-07	2.41e-05	ALDH5A1	aldehyde dehydrogenase 5 family, member A1	Multiple_Complex	7915	NM_001080	NM_170740	ENST00000348925	ENST00000357578	ENST00000479394	ENST00000491546	ENST00000492697	BC034321	OTTHUMT00000040007	OTTHUMT00000353913	OTTHUMT00000353914	OTTHUMT00000353916	OTTHUMT00000353917	ALDH5A1.bAug10	ALDH5A1.dAug10	CCDS4555.1	CCDS4556.1	hsa_circ_0075844	hsa_circ_0075845	hsa_circ_0075846	uc003nef.4	uc003neg.4	uc063mdx.1	uc063mdy.1	uc063mdz.1	NONHSAT108113
TC1300008668.hg.1	7	11.84	-28.64	7.25e-07	2.43e-05	LHFP	lipoma HMGIC fusion partner	Multiple_Complex	10186	NM_005780	ENST00000379589	ENST00000495922	BC017824	OTTHUMT00000044619	OTTHUMT00000044620	CCDS9369.1	hsa_circ_0030031	uc001uxf.4	uc058woc.1	NONHSAT033306
TC1500010877.hg.1	6.65	8.99	-5.05	7.28e-07	2.44e-05	PARP16	poly(ADP-ribose) polymerase family member 16	Multiple_Complex	54956	NM_017851	ENST00000261888	ENST00000444347	ENST00000558873	ENST00000560149	BC006389	BC031074	OTTHUMT00000256827	OTTHUMT00000418174	OTTHUMT00000418175	OTTHUMT00000418715	CCDS10204.1	hsa_circ_0000616	hsa_circ_0035886	PARP16.dAug10	uc002aop.4	uc002aoq.4	uc059kiw.1	uc059kix.1	NONHSAT046716
TC1700006709.hg.1	13.94	10.4	11.66	7.32e-07	2.45e-05	XAF1	XIAP associated factor 1	Multiple_Complex	54739	NM_017523	NM_199139	NR_046396	NR_046397	NR_046398	ENST00000346752	ENST00000361842	ENST00000571135	ENST00000571217	ENST00000571673	ENST00000572107	ENST00000572495	ENST00000572546	ENST00000573518	ENST00000573760	ENST00000574394	ENST00000574907	ENST00000574962	ENST00000575147	ENST00000575267	ENST00000575369	ENST00000576341	ENST00000576459	ENST00000576724	BC073156	OTTHUMT00000439643	OTTHUMT00000439644	OTTHUMT00000439649	OTTHUMT00000439651	OTTHUMT00000439652	OTTHUMT00000439653	OTTHUMT00000439657	OTTHUMT00000439658	OTTHUMT00000439659	OTTHUMT00000439660	OTTHUMT00000439661	OTTHUMT00000439662	OTTHUMT00000439666	OTTHUMT00000439744	OTTHUMT00000439745
TC1100007899.hg.1	7.85	5.31	5.82	7.32e-07	2.45e-05	RARRES3	retinoic acid receptor responder (tazarotene induced) 3	Multiple_Complex	5920	NM_004585	ENST00000255688	ENST00000354445	ENST00000439013	ENST00000537871	ENST00000544107	BC009678	OTTHUMT00000396627	OTTHUMT00000396628	OTTHUMT00000396629	OTTHUMT00000396630	CCDS41662.1	uc001nxf.5	uc058cqz.1	uc058cra.1	uc058crb.1	uc058crc.1
TC0600011553.hg.1	8.89	7.01	3.68	7.35e-07	2.45e-05	BAK1	BCL2-antagonist/killer 1	Multiple_Complex	578	NM_001188	ENST00000360661	ENST00000374467	ENST00000442998	BC004431	BC110337	OTTHUMT00000040202	CCDS4781.1	hsa_circ_0075970	hsa_circ_0075971	hsa_circ_0075972	hsa_circ_0075973	uc003oes.4	uc063nye.1	uc063nyf.1
TC0200015242.hg.1	17.1	14.77	5.02	7.35e-07	2.45e-05	STAT1	signal transducer and activator of transcription 1	Multiple_Complex	6772	NM_007315	NM_139266	ENST00000361099	ENST00000392322	ENST00000392323	ENST00000409465	ENST00000415035	ENST00000423282	ENST00000424722	ENST00000432058	ENST00000452281	ENST00000454414	ENST00000464072	ENST00000540176	BC002704	OTTHUMT00000255997	OTTHUMT00000257868	OTTHUMT00000257869	OTTHUMT00000257870	OTTHUMT00000257871	OTTHUMT00000335580	OTTHUMT00000335581	OTTHUMT00000335582	OTTHUMT00000335583	OTTHUMT00000335584	OTTHUMT00000335585	CCDS2309.1	CCDS42793.1	hsa_circ_0057530	hsa_circ_0057531	hsa_circ_0057532	hsa_circ_0057533	hsa_circ_0057534	hsa_circ_0057535	hsa_circ_0057536	STAT1.bAug10	STAT1.dAug10	uc002usj.3	uc002usk.3	uc002usl.3
TC1100012948.hg.1	16.9	14.96	3.85	7.39e-07	2.46e-05	IFITM2	interferon induced transmembrane protein 2	Multiple_Complex	10581	NM_006435	ENST00000399817	ENST00000527146	ENST00000533141	ENST00000602569	ENST00000616316	BC009696	OTTHUMT00000383590	OTTHUMT00000383591	OTTHUMT00000383592	OTTHUMT00000468099	CCDS41583.1	hsa_circ_0020621	hsa_circ_0020622	uc001lox.5	uc057xef.1	uc057xeg.1	uc057xeh.1	uc057xei.1
TC0800010417.hg.1	11.87	9.97	3.73	7.44e-07	2.47e-05	PCMTD1	protein-L-isoaspartate (D-aspartate) O-methyltransferase domain containing 1	Multiple_Complex	115294	NM_001286782	NM_001286783	NM_052937	ENST00000360540	ENST00000519554	ENST00000519559	ENST00000519975	ENST00000521046	ENST00000521344	ENST00000522514	ENST00000544451	BC032670	OTTHUMT00000377908	OTTHUMT00000377909	OTTHUMT00000377910	OTTHUMT00000377911	OTTHUMT00000377912	OTTHUMT00000377913	OTTHUMT00000377946	CCDS6148.1	CCDS69480.1	hsa_circ_0001800	hsa_circ_0001801	hsa_circ_0001802	hsa_circ_0084491	hsa_circ_0084492	uc003xqx.6	uc010lya.4	uc064msu.1	uc064msv.1	uc064msw.1	uc064msx.1	uc064msy.1	uc064msz.1	NONHSAT126537
TC0300008182.hg.1	6.53	8.14	-3.04	7.5e-07	2.49e-05	CEP97	centrosomal protein 97kDa	Multiple_Complex	79598	NM_001303401	NM_024548	ENST00000341893	ENST00000462076	ENST00000465011	ENST00000467655	ENST00000489172	ENST00000494050	BC041085	OTTHUMT00000353597	OTTHUMT00000353598	OTTHUMT00000353632	OTTHUMT00000353697	OTTHUMT00000353698	OTTHUMT00000353909	CCDS2944.1	CEP97.bAug10	CEP97.cAug10	CEP97.dAug10	hsa_circ_0066700	hsa_circ_0066701	hsa_circ_0066702	uc003dvk.2	uc010hpm.2	uc011bhf.2	uc062mbu.1	uc062mbv.1	uc062mbw.1	chr3_101450683_101451498
TC0500010635.hg.1	10.62	8.74	3.69	7.59e-07	2.51e-05	HMGCS1	3-hydroxy-3-methylglutaryl-CoA synthase 1 (soluble)	Multiple_Complex	3157	NM_001098272	NM_002130	ENST00000325110	ENST00000433297	ENST00000507004	ENST00000507293	ENST00000508319	ENST00000511774	ENST00000514610	BC083514	OTTHUMT00000368022	OTTHUMT00000368024	OTTHUMT00000368025	OTTHUMT00000368026	OTTHUMT00000368027	OTTHUMT00000368028	OTTHUMT00000368029	CCDS34154.1	hsa_circ_0008621	hsa_circ_0072381	hsa_circ_0072382	hsa_circ_0072383	hsa_circ_0072384	hsa_circ_0072385	hsa_circ_0072386	hsa_circ_0072387	hsa_circ_0072388	hsa_circ_0072389	hsa_circ_0072390	hsa_circ_0072391	hsa_circ_0072392	hsa_circ_0072393	uc003jnq.6	uc003jnr.6	uc063diw.1	uc063dix.1	uc063diy.1	uc063diz.1	uc063dja.1	NONHSAT101304
TC2100006909.hg.1	4.35	6.23	-3.68	7.59e-07	2.51e-05	HUNK	hormonally up-regulated Neu-associated kinase	Multiple_Complex	30811	NM_014586	ENST00000270112	ENST00000430354	ENST00000439107	ENST00000465574	OTTHUMT00000192782	OTTHUMT00000192783	OTTHUMT00000193077	OTTHUMT00000193078	uc002yph.3	BC172525	CCDS13610.1	HUNK.aAug10	uc061zmt.1	uc061zmu.1	uc061zmv.1	chr21_33331154_33347029
TC0100016086.hg.1	7.74	4.23	11.41	7.6e-07	2.51e-05	AIM2	absent in melanoma 2	Multiple_Complex	9447	NM_004833	ENST00000368129	ENST00000368130	ENST00000411768	ENST00000481829	ENST00000612470	BC010940	OTTHUMT00000090341	OTTHUMT00000090342	OTTHUMT00000090343	OTTHUMT00000090344	CCDS1181.1	uc001ftj.2	uc057mgp.1	uc057mgq.1	uc057mgr.1	uc057mgs.1
TC1000008875.hg.1	10.59	8.45	4.41	7.61e-07	2.51e-05	ADD3	adducin 3 (gamma)	Multiple_Complex	120	NM_001121	NM_016824	NM_019903	ENST00000277900	ENST00000356080	ENST00000360162	ENST00000459738	ENST00000468251	ENST00000468345	ENST00000472568	ENST00000473669	ENST00000475954	ENST00000479805	ENST00000484622	ENST00000486014	ENST00000487085	ENST00000488104	ENST00000488799	ENST00000488837	ENST00000492162	ENST00000495661	ENST00000496517	ENST00000497125	ENST00000611329	BC062559	OTTHUMT00000050289	OTTHUMT00000050290	OTTHUMT00000050291	OTTHUMT00000050293	OTTHUMT00000050294	OTTHUMT00000050295	OTTHUMT00000050296	OTTHUMT00000050297	OTTHUMT00000050298	OTTHUMT00000050299	OTTHUMT00000050300	OTTHUMT00000050301	OTTHUMT00000050302	OTTHUMT00000050303	OTTHUMT00000050305
TC1200006787.hg.1	10.5	7.7	6.97	7.65e-07	2.51e-05	GABARAPL1	GABA(A) receptor-associated protein like 1	Multiple_Complex	23710	NM_031412	ENST00000266458	ENST00000421801	ENST00000535576	ENST00000537201	ENST00000539170	ENST00000539289	ENST00000539408	ENST00000540424	ENST00000541453	ENST00000541960	ENST00000542722	ENST00000543602	ENST00000544284	ENST00000545047	ENST00000545290	ENST00000545859	ENST00000545887	ENST00000546017	ENST00000629504	BC009309	BC028315	OTTHUMT00000399651	OTTHUMT00000399652	OTTHUMT00000399655	OTTHUMT00000399656	OTTHUMT00000399657	OTTHUMT00000399757	OTTHUMT00000399758	OTTHUMT00000399759	OTTHUMT00000399760	OTTHUMT00000399761	OTTHUMT00000399765	OTTHUMT00000399766	OTTHUMT00000399767	OTTHUMT00000399768	OTTHUMT00000399769	OTTHUMT00000399770	OTTHUMT00000399816	OTTHUMT00000399838
TC0300012728.hg.1	13.14	8.62	22.93	7.65e-07	2.51e-05	PLSCR1	phospholipid scramblase 1	Multiple_Complex	5359	NM_021105	ENST00000342435	ENST00000448787	ENST00000462666	ENST00000463777	ENST00000468985	ENST00000469266	ENST00000470496	ENST00000472349	ENST00000477974	ENST00000478267	ENST00000483300	ENST00000484560	ENST00000486631	ENST00000487389	ENST00000488253	ENST00000489775	ENST00000490745	ENST00000493432	ENST00000494568	BC021100	BC032718	OTTHUMT00000355257	OTTHUMT00000355258	OTTHUMT00000355259	OTTHUMT00000355260	OTTHUMT00000355261	OTTHUMT00000355339	OTTHUMT00000355340	OTTHUMT00000355341	OTTHUMT00000355342	OTTHUMT00000355343	OTTHUMT00000355344	OTTHUMT00000355345	OTTHUMT00000355346	OTTHUMT00000355347	OTTHUMT00000355348	OTTHUMT00000355349	OTTHUMT00000355351	OTTHUMT00000355352
TC1600009580.hg.1	6.51	9.14	-6.2	7.69e-07	2.52e-05	XYLT1	xylosyltransferase I	Multiple_Complex	64131	NM_022166	ENST00000261381	ENST00000563403	ENST00000568226	ENST00000575674	OTTHUMT00000252241	OTTHUMT00000436075	OTTHUMT00000436076	OTTHUMT00000437944	CCDS10569.1	hsa_circ_0003559	hsa_circ_0038191	hsa_circ_0038192	hsa_circ_0038193	hsa_circ_0038194	hsa_circ_0038195	hsa_circ_0038196	hsa_circ_0038197	hsa_circ_0038198	hsa_circ_0038199	uc002dfa.4	uc059rie.1	uc059rih.1	uc059rii.1	chr16_17352844_17353355	chr16_17448955_17451907	NONHSAT140811	NONHSAT140818
TC1400009967.hg.1	6.82	9.08	-4.79	7.72e-07	2.53e-05	TTC7B	tetratricopeptide repeat domain 7B	Multiple_Complex	145567	NM_001010854	ENST00000328459	ENST00000553948	ENST00000553972	ENST00000554462	ENST00000554654	ENST00000555005	ENST00000555239	ENST00000555894	ENST00000556490	ENST00000556749	ENST00000556960	ENST00000557059	ENST00000557187	ENST00000557292	ENST00000557766	OTTHUMT00000411363	OTTHUMT00000411364	OTTHUMT00000411365	OTTHUMT00000411366	OTTHUMT00000411367	OTTHUMT00000411368	OTTHUMT00000411369	OTTHUMT00000411370	OTTHUMT00000411371	OTTHUMT00000411372	OTTHUMT00000411373	OTTHUMT00000411374	OTTHUMT00000411375	OTTHUMT00000411376	OTTHUMT00000411377	BC153122	CCDS32140.1	hsa_circ_0000560	hsa_circ_0005422	hsa_circ_0032915	hsa_circ_0032916	hsa_circ_0032917	hsa_circ_0032918	hsa_circ_0032919
TC2000009602.hg.1	6.02	3.79	4.7	7.82e-07	2.56e-05	ZBP1	Z-DNA binding protein 1	Multiple_Complex	81030	NM_001160417	NM_001160418	NM_001160419	NM_030776	ENST00000371173	ENST00000395822	ENST00000432548	ENST00000453793	ENST00000461547	ENST00000480037	ENST00000538947	ENST00000541799	ENST00000546110	BC131706	OTTHUMT00000079849	OTTHUMT00000079850	OTTHUMT00000267828	OTTHUMT00000267829	OTTHUMT00000267830	OTTHUMT00000398022	OTTHUMT00000398023	OTTHUMT00000398024	OTTHUMT00000398025	uc002xyp.3	CCDS13461.1	CCDS54477.1	CCDS54478.1	uc002xyo.4	uc010zzn.3	uc061xyw.1	uc061xyx.1	uc061xyy.1	uc061xyz.1	uc061xza.1	uc061xzb.1	NONHSAT080515	NONHSAT080516
TC1300008329.hg.1	9.04	11.14	-4.27	7.83e-07	2.56e-05	SACS	sacsin molecular chaperone	Multiple_Complex	26278	NM_001278055	NM_014363	ENST00000382292	ENST00000382298	ENST00000402364	ENST00000423156	ENST00000455470	ENST00000476776	OTTHUMT00000044148	OTTHUMT00000044149	OTTHUMT00000044150	OTTHUMT00000326608	OTTHUMT00000326609	CCDS9300.2	hsa_circ_0002046	hsa_circ_0003408	hsa_circ_0029715	hsa_circ_0029716	hsa_circ_0029717	hsa_circ_0029718	hsa_circ_0029719	hsa_circ_0029720	uc001uon.3	uc058vwt.1	uc058vwu.1	uc058vwv.1	uc058vww.1	uc058vwx.1
TC1100010467.hg.1	6.78	10.32	-11.65	7.86e-07	2.56e-05	WT1	Wilms tumor 1	Multiple_Complex	7490	NM_000378	NM_001198551	NM_001198552	NM_024424	NM_024426	ENST00000332351	ENST00000379077	ENST00000379079	ENST00000448076	ENST00000452863	ENST00000526685	ENST00000527775	ENST00000527882	ENST00000530998	BC032861	OTTHUMT00000095433	OTTHUMT00000095434	OTTHUMT00000095435	OTTHUMT00000095436	OTTHUMT00000388757	OTTHUMT00000388758	OTTHUMT00000388759	OTTHUMT00000388760	OTTHUMT00000398321	CCDS44561.1	CCDS44562.1	CCDS55750.1	CCDS55751.1	CCDS7878.2	hsa_circ_0021559	uc001mtl.3	uc001mtm.3	uc001mtn.4	uc058ade.1	uc058adf.1	uc058adg.1	uc058adh.1	uc058adi.1	uc058adj.1	NONHSAT018657
TC1900006821.hg.1	10	8.22	3.41	7.86e-07	2.56e-05	VAV1	vav 1 guanine nucleotide exchange factor	Multiple_Complex	7409	NM_001258206	NM_001258207	NM_005428	ENST00000304076	ENST00000539284	ENST00000594082	ENST00000596764	ENST00000597967	ENST00000598270	ENST00000599806	ENST00000600396	ENST00000601452	ENST00000602142	BC013361	OTTHUMT00000458474	OTTHUMT00000458475	OTTHUMT00000458476	OTTHUMT00000458477	OTTHUMT00000458478	OTTHUMT00000458479	OTTHUMT00000458480	OTTHUMT00000458481	OTTHUMT00000458482	CCDS12174.1	CCDS59341.1	CCDS59342.1	hsa_circ_0048927	hsa_circ_0048928	hsa_circ_0048929	hsa_circ_0048930	hsa_circ_0048931	hsa_circ_0048932	hsa_circ_0048933	hsa_circ_0048934	uc002mfu.3	uc002mfv.2	uc010dva.3	uc010xjh.3	uc060sma.1	uc060smb.1
TC1600008427.hg.1	8.47	10.64	-4.51	7.94e-07	2.58e-05	ZNRF1	zinc and ring finger 1, E3 ubiquitin protein ligase	Multiple_Complex	84937	NM_032268	ENST00000320619	ENST00000335325	ENST00000564320	ENST00000566244	ENST00000566250	ENST00000567962	ENST00000568351	ENST00000568494	ENST00000568511	ENST00000568844	ENST00000579084	BC007235	OTTHUMT00000269019	OTTHUMT00000269020	OTTHUMT00000434641	OTTHUMT00000434642	OTTHUMT00000434643	OTTHUMT00000434644	OTTHUMT00000434645	OTTHUMT00000434646	OTTHUMT00000434647	OTTHUMT00000434648	OTTHUMT00000448059	CCDS10912.1	hsa_circ_0040537	hsa_circ_0040538	hsa_circ_0040539	uc002fdk.4	uc002fdl.2	uc010cgr.2	uc010vmz.2	uc059xdz.1	uc059xea.1	uc059xeb.1	uc059xec.1	uc059xed.1	uc059xee.1	uc059xef.1	ZNRF1.bAug10
TC0700013626.hg.1	5.06	7.62	-5.88	7.94e-07	2.58e-05	SLC37A3	solute carrier family 37, member 3	Multiple_Complex	84255	NM_001287498	NM_032295	NM_207113	ENST00000326232	ENST00000340308	ENST00000447932	ENST00000460560	ENST00000461089	ENST00000462881	ENST00000464834	ENST00000464865	ENST00000467233	ENST00000469193	ENST00000469636	ENST00000473060	ENST00000473707	ENST00000477006	ENST00000477571	ENST00000484416	ENST00000485139	ENST00000485538	ENST00000485734	ENST00000485861	ENST00000487319	ENST00000490760	ENST00000491357	ENST00000492027	ENST00000495257	ENST00000498469	BC028380	BC046567	OTTHUMT00000348492	OTTHUMT00000348493	OTTHUMT00000348494	OTTHUMT00000348495	OTTHUMT00000348497	OTTHUMT00000348498	OTTHUMT00000348499	OTTHUMT00000348500	OTTHUMT00000348502
TC0100007786.hg.1	12.56	9.55	8.07	7.99e-07	2.59e-05	AGO1	argonaute RISC catalytic component 1	Multiple_Complex	26523	NM_012199	ENST00000373204	ENST00000373206	BC063275	OTTHUMT00000019336	OTTHUMT00000019337	ENST00000624357	CCDS398.1	EIF2C1.aAug10	hsa_circ_0000052	hsa_circ_0011611	hsa_circ_0011612	hsa_circ_0011613	hsa_circ_0011614	hsa_circ_0011615	hsa_circ_0011616	hsa_circ_0011617	hsa_circ_0011618	hsa_circ_0011619	hsa_circ_0011620	hsa_circ_0011621	hsa_circ_0011622	hsa_circ_0011623	hsa_circ_0011624	hsa_circ_0011625	hsa_circ_0011626	hsa_circ_0011627	hsa_circ_0011628	OTTHUMT00000431086	uc001bzk.4	uc001bzl.4	uc001bzm.2	NONHSAT002390
TC0500013015.hg.1	10.14	8.08	4.16	8.01e-07	2.59e-05	PHYKPL	5-phosphohydroxy-L-lysine phospho-lyase	Multiple_Complex	85007	NM_001278346	NM_153373	NR_103508	NR_103509	NR_103510	ENST00000308158	ENST00000323594	ENST00000393488	ENST00000474052	ENST00000476170	ENST00000476487	ENST00000481436	ENST00000481811	ENST00000489262	ENST00000493197	ENST00000494126	ENST00000504096	ENST00000506001	ENST00000506045	ENST00000510913	ENST00000510991	ENST00000511716	ENST00000514424	BC037567	BC110335	OTTHUMT00000253477	OTTHUMT00000253478	OTTHUMT00000314495	OTTHUMT00000314496	OTTHUMT00000314497	OTTHUMT00000314498	OTTHUMT00000314500	OTTHUMT00000314501	OTTHUMT00000314502	OTTHUMT00000314503	OTTHUMT00000373532	OTTHUMT00000373533	OTTHUMT00000373534	OTTHUMT00000373535	OTTHUMT00000373536
TC0800010749.hg.1	11.28	9.54	3.35	8.11e-07	2.62e-05	NCOA2	nuclear receptor coactivator 2	Multiple_Complex	10499	NM_006540	ENST00000452400	ENST00000518287	ENST00000518363	ENST00000519724	ENST00000520416	ENST00000521239	ENST00000522054	ENST00000524223	BC114383	OTTHUMT00000379696	OTTHUMT00000379697	OTTHUMT00000379698	OTTHUMT00000379699	OTTHUMT00000379700	OTTHUMT00000379701	OTTHUMT00000379702	OTTHUMT00000379703	CCDS47872.1	hsa_circ_0001810	hsa_circ_0084729	hsa_circ_0084730	hsa_circ_0084731	hsa_circ_0084732	hsa_circ_0084733	hsa_circ_0084734	hsa_circ_0084735	hsa_circ_0084736	hsa_circ_0084737	hsa_circ_0084738	hsa_circ_0084739	hsa_circ_0084740	hsa_circ_0084741	hsa_circ_0084742	hsa_circ_0084743	hsa_circ_0084744	NCOA2.fAug10	uc003xyn.2	uc064non.1	uc064noo.1
TC0200009994.hg.1	9.29	12.39	-8.58	8.18e-07	2.64e-05	CDCA7	cell division cycle associated 7	Multiple_Complex	83879	NM_031942	NM_145810	ENST00000306721	ENST00000347703	ENST00000410019	ENST00000410101	ENST00000435616	ENST00000467411	ENST00000468359	ENST00000496441	BC027966	OTTHUMT00000255399	OTTHUMT00000255400	OTTHUMT00000333929	OTTHUMT00000333930	OTTHUMT00000333931	OTTHUMT00000333932	OTTHUMT00000333933	OTTHUMT00000333934	CCDS2252.1	CCDS2253.1	CDCA7.aAug10	hsa_circ_0057123	hsa_circ_0057124	hsa_circ_0057125	uc002uic.2	uc002uid.2	uc010zej.2	uc010zek.2	uc061ptj.1	uc061ptk.1	uc061ptl.1	uc061ptm.1	chr2_174223439_174224219	chr2_174229522_174232559	NONHSAT075533
TC2200007894.hg.1	9.67	6.77	7.48	8.34e-07	2.68e-05	CECR1	cat eye syndrome chromosome region, candidate 1	Multiple_Complex	51816	NM_001282225	NM_001282226	NM_001282227	NM_001282228	NM_001282229	NM_177405	ENST00000262607	ENST00000330232	ENST00000399837	ENST00000399839	ENST00000441548	ENST00000449907	ENST00000469063	ENST00000480276	ENST00000543038	ENST00000610390	BC051755	OTTHUMT00000075614	OTTHUMT00000316079	OTTHUMT00000316080	OTTHUMT00000316081	OTTHUMT00000316082	OTTHUMT00000316083	OTTHUMT00000316084	CCDS13742.1	CCDS13743.1	CCDS63395.1	CCDS74809.1	uc002zmj.3	uc010gqu.2	uc011agi.2	uc032qex.1	uc062bga.1	uc062bgb.1	uc062bgc.1	uc062bgd.1	uc062bge.1	uc062bgf.1	NONHSAT083199
TC1000012491.hg.1	11.21	8.66	5.84	8.41e-07	2.7e-05	ENTPD7	ectonucleoside triphosphate diphosphohydrolase 7	Multiple_Complex	57089	NM_020354	ENST00000370489	ENST00000472998	BC119008	BC122857	OTTHUMT00000049809	OTTHUMT00000049810	CCDS7480.1	hsa_circ_0019418	hsa_circ_0019419	hsa_circ_0019420	hsa_circ_0019421	hsa_circ_0019422	uc001kqa.5	uc057vid.1
TC0200009966.hg.1	6.76	8.62	-3.62	8.5e-07	2.72e-05	METAP1D	methionyl aminopeptidase type 1D (mitochondrial)	Multiple_Complex	254042	NM_199227	ENST00000315796	ENST00000392582	ENST00000468537	ENST00000488581	ENST00000491440	ENST00000493035	ENST00000493742	BC113644	OTTHUMT00000255378	OTTHUMT00000334727	OTTHUMT00000334728	OTTHUMT00000334729	OTTHUMT00000334730	OTTHUMT00000334731	OTTHUMT00000334732	CCDS2246.1	hsa_circ_0057078	hsa_circ_0057079	hsa_circ_0057080	MAP1D.aAug10	uc002uhk.4	uc061prd.1	uc061pre.1	uc061prf.1	uc061prg.1	uc061prh.1	uc061pri.1	NONHSAT075484	NONHSAT075485	NONHSAT075486	NONHSAT075487	NONHSAT075488
TC2200009248.hg.1	7.44	5.31	4.37	8.51e-07	2.72e-05	KREMEN1	kringle containing transmembrane protein 1	Multiple_Complex	83999	NM_001039570	NM_032045	ENST00000327813	ENST00000400335	ENST00000407188	ENST00000453585	ENST00000474001	ENST00000479755	BC063787	uc003ael.3	CCDS13849.1	CCDS43000.2	hsa_circ_0004547	hsa_circ_0062728	hsa_circ_0062729	hsa_circ_0062730	hsa_circ_0062731	uc011akm.2	uc062cvw.1	uc062cvy.1	uc062cvz.1	uc062cwc.1	NONHSAT084673	OTTHUMT00000075875	OTTHUMT00000257732	OTTHUMT00000320947	OTTHUMT00000320948	OTTHUMT00000320949	OTTHUMT00000320950
TC0700012797.hg.1	14.1	11.74	5.14	8.51e-07	2.72e-05	PARP12	poly(ADP-ribose) polymerase family member 12	Multiple_Complex	64761	NM_022750	NR_130117	ENST00000263549	ENST00000466597	ENST00000467638	ENST00000470515	ENST00000473341	ENST00000484111	ENST00000488726	ENST00000489383	ENST00000489809	ENST00000491598	ENST00000493262	ENST00000496624	BC081541	OTTHUMT00000348413	OTTHUMT00000348414	OTTHUMT00000348415	OTTHUMT00000348417	OTTHUMT00000348418	OTTHUMT00000348419	OTTHUMT00000348420	OTTHUMT00000348421	OTTHUMT00000348422	OTTHUMT00000348423	OTTHUMT00000348424	OTTHUMT00000348425	CCDS5857.1	hsa_circ_0004684	hsa_circ_0082682	hsa_circ_0082683	hsa_circ_0082684	hsa_circ_0082685	hsa_circ_0082686	hsa_circ_0082687	hsa_circ_0082688	hsa_circ_0082689	PARP12.bAug10	uc003vvl.2	uc064imm.1
TC0200011022.hg.1	10.5	8.63	3.64	8.51e-07	2.72e-05	SP140L	SP140 nuclear body protein-like	Multiple_Complex	93349	NM_001308162	NM_001308163	NM_138402	ENST00000243810	ENST00000396563	ENST00000415673	ENST00000444636	ENST00000458341	ENST00000462156	ENST00000466656	ENST00000483728	ENST00000496870	ENST00000497212	OTTHUMT00000332264	OTTHUMT00000339077	OTTHUMT00000339079	OTTHUMT00000339080	OTTHUMT00000339081	OTTHUMT00000339082	OTTHUMT00000339084	OTTHUMT00000374538	CCDS46538.1	hsa_circ_0008382	hsa_circ_0058600	hsa_circ_0058601	hsa_circ_0058602	hsa_circ_0058603	hsa_circ_0058604	hsa_circ_0058605	hsa_circ_0058606	hsa_circ_0058607	hsa_circ_0058608	hsa_circ_0058609	uc010fxm.2	uc010fxn.3	uc032ouy.2	uc032ouz.2	uc061tjf.1	uc061tjg.1	uc061tjh.1
TC0900007129.hg.1	9.12	11.13	-4.03	8.53e-07	2.72e-05	MELK	maternal embryonic leucine zipper kinase	Multiple_Complex	9833	NM_001256685	NM_001256687	NM_001256688	NM_001256689	NM_001256690	NM_001256691	NM_001256692	NM_001256693	NM_014791	NR_046337	ENST00000298048	ENST00000480021	ENST00000487398	ENST00000489766	ENST00000495529	ENST00000536329	ENST00000536860	ENST00000536987	ENST00000541717	ENST00000543751	ENST00000545008	ENST00000625974	ENST00000626154	ENST00000627766	BC014039	OTTHUMT00000052428	OTTHUMT00000052429	OTTHUMT00000052430	OTTHUMT00000052431	OTTHUMT00000052432	OTTHUMT00000482735	OTTHUMT00000482736	OTTHUMT00000482749	OTTHUMT00000482750	OTTHUMT00000482751	CCDS59123.1	CCDS59124.1	CCDS59125.1	CCDS59126.1	CCDS59127.1
TC0800012474.hg.1	8.29	10.06	-3.4	8.54e-07	2.72e-05	AGO2	argonaute RISC catalytic component 2	Multiple_Complex	27161	NM_001164623	NM_012154	ENST00000517293	ENST00000518019	ENST00000519347	ENST00000519980	ENST00000520412	ENST00000520628	ENST00000521325	ENST00000523609	ENST00000524328	OTTHUMT00000377915	OTTHUMT00000377916	OTTHUMT00000377924	OTTHUMT00000377925	OTTHUMT00000377926	OTTHUMT00000377927	OTTHUMT00000377928	OTTHUMT00000377929	OTTHUMT00000377930	ENST00000624190	BC160104	CCDS55279.1	CCDS6380.1	EIF2C2.cAug10	EIF2C2.dAug10	EIF2C2.eAug10	EIF2C2.gAug10	EIF2C2.hAug10	hsa_circ_0002965	hsa_circ_0007313	hsa_circ_0008113	hsa_circ_0085709	hsa_circ_0085710	hsa_circ_0085711	hsa_circ_0085712	hsa_circ_0085713	hsa_circ_0085714	hsa_circ_0085715	hsa_circ_0085716
TC1700007796.hg.1	5.01	7.13	-4.34	8.6e-07	2.73e-05	IGFBP4	insulin like growth factor binding protein 4	Multiple_Complex	3487	NM_001552	ENST00000269593	BC016041	OTTHUMT00000257134	CCDS11367.1	hsa_circ_0043550	hsa_circ_0043551	hsa_circ_0043552	hsa_circ_0043553	uc002hus.4
TC0900008949.hg.1	5.4	7.87	-5.53	8.61e-07	2.73e-05	NCS1	neuronal calcium sensor 1	Multiple_Complex	23413	NM_001128826	NM_014286	ENST00000372398	ENST00000493042	ENST00000630865	BC004856	OTTHUMT00000054637	OTTHUMT00000054638	OTTHUMT00000482979	uc004bzi.2	CCDS6932.1	hsa_circ_0089086	hsa_circ_0089087	hsa_circ_0089088	hsa_circ_0089089	hsa_circ_0089090	NCS1.hAug10	uc010myz.2	uc064wna.1	NONHSAT135140
TC1900011707.hg.1	13.78	10.96	7.1	8.64e-07	2.74e-05	GPI	glucose-6-phosphate isomerase	Multiple_Complex	2821	NM_000175	NM_001184722	NM_001289789	NM_001289790	ENST00000356487	ENST00000415930	ENST00000586077	ENST00000586392	ENST00000586425	ENST00000587384	ENST00000587521	ENST00000588991	ENST00000589399	ENST00000589504	ENST00000589640	ENST00000589985	ENST00000590362	ENST00000590375	ENST00000591204	ENST00000592144	ENST00000592277	BC004982	OTTHUMT00000451684	OTTHUMT00000451685	OTTHUMT00000451686	OTTHUMT00000451687	OTTHUMT00000451688	OTTHUMT00000451689	OTTHUMT00000451690	OTTHUMT00000451692	OTTHUMT00000451693	OTTHUMT00000451694	OTTHUMT00000459245	OTTHUMT00000459246	OTTHUMT00000459247	OTTHUMT00000459248	OTTHUMT00000459371	OTTHUMT00000459372	OTTHUMT00000459373	CCDS12437.1
TC1100008385.hg.1	9.69	6.44	9.48	8.65e-07	2.74e-05	RELT	RELT tumor necrosis factor receptor	Multiple_Complex	84957	NM_032871	NM_152222	ENST00000064780	ENST00000393580	ENST00000537771	ENST00000539134	ENST00000544075	ENST00000545687	ENST00000545886	BC017279	BC051810	OTTHUMT00000397380	OTTHUMT00000397406	OTTHUMT00000397407	OTTHUMT00000397408	OTTHUMT00000397410	OTTHUMT00000397411	OTTHUMT00000397412	uc001otx.3	CCDS8222.1	hsa_circ_0023490	hsa_circ_0023491	RELT.gAug10	RELT.iAug10	uc001otv.4	uc001otw.4	uc058ffh.1	uc058ffi.1	uc058ffj.1	uc058ffk.1	NONHSAT022829	NONHSAT022830
TC1300009218.hg.1	11.4	8.91	5.62	8.78e-07	2.78e-05	DACH1	dachshund family transcription factor 1	Multiple_Complex	1602	NM_004392	NM_080759	NM_080760	ENST00000611519	ENST00000613252	ENST00000619232	ENST00000620444	OTTHUMT00000045239	OTTHUMT00000045240	BC166617	CCDS41899.1	hsa_circ_0030400	uc058xkh.1	uc058xki.1	uc058xkj.1	uc058xkk.1	chr13_72131155_72147705	NONHSAT034264
TC1400006537.hg.1	10.01	6.93	8.47	8.79e-07	2.78e-05	RNASE3	ribonuclease, RNase A family, 3	Coding	6037	NM_002935	ENST00000304639	BC096060	BC096061	BC096062	OTTHUMT00000073795	CCDS9560.1	RNASE3.bAug10	uc001vyj.4
TC1400007165.hg.1	7.78	5.42	5.11	8.85e-07	2.79e-05	PTGER2	prostaglandin E receptor 2	Coding	5732	NM_000956	ENST00000245457	ENST00000557436	BC093927	BC093929	OTTHUMT00000276890	OTTHUMT00000411615	CCDS9708.1	PTGER2.bAug10	uc001wzr.4	uc059bns.1
TC0800009523.hg.1	6.7	8.48	-3.45	8.87e-07	2.79e-05	MFHAS1	malignant fibrous histiocytoma amplified sequence 1	Multiple_Complex	9258	NM_004225	ENST00000276282	ENST00000520091	ENST00000520715	ENST00000521881	OTTHUMT00000374724	OTTHUMT00000374725	OTTHUMT00000374726	OTTHUMT00000374727	BC167810	CCDS34844.1	hsa_circ_0083291	MFHAS1.dAug10	uc003wsj.2	uc064kci.1	uc064kcj.1	uc064kck.1	NONHSAT124889	NONHSAT124890	NONHSAT124891
TC0200008047.hg.1	7.98	10.45	-5.54	8.99e-07	2.83e-05	ALMS1	Alstrom syndrome protein 1	Multiple_Complex	7840	NM_015120	ENST00000423048	ENST00000464408	ENST00000476650	ENST00000484298	ENST00000490821	ENST00000613296	ENST00000614410	ENST00000620466	OTTHUMT00000327776	OTTHUMT00000327856	OTTHUMT00000327857	OTTHUMT00000327858	OTTHUMT00000327859	OTTHUMT00000328031	OTTHUMT00000328032	OTTHUMT00000476699	ALMS1.aAug10	ALMS1.bAug10	ALMS1.cAug10	ALMS1.lAug10	CCDS42697.1	hsa_circ_0055227	hsa_circ_0055228	hsa_circ_0055229	hsa_circ_0055230	hsa_circ_0055231	hsa_circ_0055232	hsa_circ_0055233	hsa_circ_0055234	hsa_circ_0055235	hsa_circ_0055236	hsa_circ_0055237	hsa_circ_0055238	hsa_circ_0055239	hsa_circ_0055240	hsa_circ_0055241	hsa_circ_0055242	hsa_circ_0055243	hsa_circ_0055244
TC1200012708.hg.1	15.86	9.49	82.87	9.03e-07	2.83e-05	OAS1	2-5-oligoadenylate synthetase 1	Multiple_Complex	4938	NM_001032409	NM_002534	NM_016816	ENST00000202917	ENST00000445409	ENST00000452357	ENST00000540589	ENST00000549820	ENST00000550689	ENST00000550883	ENST00000552526	ENST00000553152	ENST00000553185	BC000562	BC061587	BC071981	OTTHUMT00000405896	OTTHUMT00000405905	OTTHUMT00000405906	OTTHUMT00000405907	OTTHUMT00000405908	OTTHUMT00000405910	OTTHUMT00000405911	OTTHUMT00000405912	OTTHUMT00000405913	OTTHUMT00000405919	CCDS31905.1	CCDS41838.1	CCDS44980.1	OAS1.bAug10	OAS1.eAug10	OAS1.jAug10	OAS1.nAug10	uc001tub.4	uc001tuc.4	uc001tud.4	uc058tmq.1	uc058tmr.1	uc058tmt.1	uc058tmu.1
TC1500010890.hg.1	13.27	11.35	3.79	9.05e-07	2.84e-05	HEXA	hexosaminidase A (alpha polypeptide)	Multiple_Complex	3073	NM_000520	ENST00000268097	ENST00000563762	ENST00000563908	ENST00000564677	ENST00000565873	ENST00000566304	ENST00000566672	ENST00000567027	ENST00000567159	ENST00000567213	ENST00000567411	ENST00000568260	ENST00000568777	ENST00000569116	ENST00000569410	ENST00000569509	BC018927	BC084537	OTTHUMT00000257317	OTTHUMT00000420187	OTTHUMT00000420188	OTTHUMT00000420189	OTTHUMT00000420190	OTTHUMT00000420191	OTTHUMT00000420192	OTTHUMT00000420193	OTTHUMT00000420194	OTTHUMT00000420195	OTTHUMT00000420196	OTTHUMT00000420198	OTTHUMT00000420199	OTTHUMT00000420200	OTTHUMT00000420201	OTTHUMT00000420202	CCDS10243.1	hsa_circ_0001983	hsa_circ_0036213	hsa_circ_0036214	hsa_circ_0036215
TC1700012484.hg.1	6.04	8.37	-5.02	9.07e-07	2.84e-05	PYCR1	pyrroline-5-carboxylate reductase 1	Multiple_Complex	5831	NM_001282279	NM_001282280	NM_001282281	NM_006907	NM_153824	ENST00000329875	ENST00000337943	ENST00000402252	ENST00000403172	ENST00000405481	ENST00000577624	ENST00000577756	ENST00000579698	ENST00000581271	ENST00000583564	ENST00000584848	ENST00000585215	ENST00000585244	ENST00000619204	ENST00000629768	BC001504	BC022244	BC071842	OTTHUMT00000441953	OTTHUMT00000441954	OTTHUMT00000441955	OTTHUMT00000441956	OTTHUMT00000441957	OTTHUMT00000441958	OTTHUMT00000441961	OTTHUMT00000441962	OTTHUMT00000441963	OTTHUMT00000441964	OTTHUMT00000441966	OTTHUMT00000441967	OTTHUMT00000441968	CCDS11794.1	CCDS11795.1	CCDS62365.1	CCDS62366.1
TC1500009214.hg.1	10.26	6.59	12.77	9.13e-07	2.85e-05	TGM5	transglutaminase 5	Multiple_Complex	9333	NM_004245	NM_201631	ENST00000220420	ENST00000349114	ENST00000396996	ENST00000563838	ENST00000610827	ENST00000611276	ENST00000622115	BC119009	BC122859	OTTHUMT00000432257	OTTHUMT00000432258	OTTHUMT00000432485	OTTHUMT00000432486	uc001zrd.2	CCDS32211.1	CCDS32212.1	TGM5.bAug10	uc001zre.3	uc059iii.1	uc059iij.1	uc059iik.1	uc059iil.1	uc059iim.1	NONHSAT042061
TC1000006802.hg.1	4.19	6.85	-6.35	9.19e-07	2.87e-05	CAMK1D	calcium/calmodulin-dependent protein kinase ID	Multiple_Complex	57118	NM_020397	NM_153498	ENST00000378845	ENST00000487696	ENST00000615792	ENST00000619168	BC035745	OTTHUMT00000046820	OTTHUMT00000046821	OTTHUMT00000046822	CAMK1D.dAug10	CCDS7091.1	CCDS7092.1	hsa_circ_0017782	hsa_circ_0017783	uc001iln.4	uc001ilp.5	uc057rtb.1	uc057rte.1	NONHSAT011459	NONHSAT011465	NONHSAT011466
TC1100011614.hg.1	8.44	6.16	4.85	9.21e-07	2.87e-05	KCNE3	potassium channel, voltage gated subfamily E regulatory beta subunit 3	Coding	10008	NM_005472	ENST00000310128	ENST00000525550	ENST00000526855	ENST00000529425	ENST00000531854	ENST00000532569	BC110612	BC113743	OTTHUMT00000385531	OTTHUMT00000385534	OTTHUMT00000385535	OTTHUMT00000385536	OTTHUMT00000385537	OTTHUMT00000385538	CCDS8232.1	KCNE3.aAug10	KCNE3.cAug10	uc001ovc.4	uc001ovd.3	uc058fjt.1	uc058fju.1	uc058fjv.1	uc058fjw.1
TC2100008494.hg.1	13.09	11.41	3.21	9.25e-07	2.88e-05	IFNAR2	interferon (alpha, beta and omega) receptor 2	Multiple_Complex	3455	NM_000874	NM_001289125	NM_001289126	NM_001289128	NM_207584	NM_207585	ENST00000342101	ENST00000342136	ENST00000382238	ENST00000382264	ENST00000404220	ENST00000413881	ENST00000417007	ENST00000420068	ENST00000443073	ENST00000447980	BC002793	OTTHUMT00000139824	OTTHUMT00000139825	OTTHUMT00000139826	OTTHUMT00000139827	OTTHUMT00000139829	OTTHUMT00000139830	OTTHUMT00000193458	OTTHUMT00000193459	OTTHUMT00000193460	OTTHUMT00000346298	CCDS13621.1	CCDS13622.1	CCDS74782.1	hsa_circ_0061495	hsa_circ_0061496	hsa_circ_0061497	hsa_circ_0061498	hsa_circ_0061499	hsa_circ_0061500	hsa_circ_0061501	hsa_circ_0061502	IFNAR2andIL10RB.gAug10	IFNAR2andIL10RB.jAug10
TC0900008851.hg.1	8.02	9.96	-3.84	9.28e-07	2.88e-05	DNM1	dynamin 1	Multiple_Complex	1759	NM_001005336	NM_001288737	NM_001288738	NM_001288739	NM_004408	ENST00000341179	ENST00000372923	ENST00000393594	ENST00000441149	ENST00000463998	ENST00000475805	ENST00000482638	ENST00000486160	ENST00000493925	ENST00000625457	ENST00000627061	ENST00000627543	ENST00000628346	ENST00000630850	ENST00000631179	BC050279	BC063850	OTTHUMT00000054367	OTTHUMT00000054368	OTTHUMT00000054372	OTTHUMT00000259166	OTTHUMT00000355651	OTTHUMT00000355653	OTTHUMT00000355654	OTTHUMT00000355655	OTTHUMT00000355656	OTTHUMT00000484309	OTTHUMT00000484310	OTTHUMT00000484332	OTTHUMT00000484408	OTTHUMT00000484409	OTTHUMT00000484410	CCDS43882.1	CCDS6895.1	CCDS75911.1
TC0100011770.hg.1	6.91	10.06	-8.87	9.3e-07	2.89e-05	EPHX1	epoxide hydrolase 1, microsomal (xenobiotic)	Multiple_Complex	2052	NM_000120	NM_001136018	NM_001291163	ENST00000272167	ENST00000366837	ENST00000445856	ENST00000448202	ENST00000467015	ENST00000614058	BC003567	BC008291	BC095430	OTTHUMT00000092064	OTTHUMT00000092065	OTTHUMT00000092066	OTTHUMT00000092183	CCDS1547.1	hsa_circ_0003740	hsa_circ_0016667	hsa_circ_0016668	uc001hpk.4	uc001hpl.4	uc031psj.2	uc057pxd.1	uc057pxe.1	uc057pxf.1
TC1700009528.hg.1	8.24	5.07	9	9.53e-07	2.95e-05	CXCL16	chemokine (C-X-C motif) ligand 16	Multiple_Complex	58191	NM_001100812	NM_022059	ENST00000293778	ENST00000573123	ENST00000574412	ENST00000575168	ENST00000576153	BC017588	BC044930	OTTHUMT00000207506	OTTHUMT00000439576	OTTHUMT00000439577	OTTHUMT00000439578	OTTHUMT00000439579	CCDS11052.1	hsa_circ_0041590	hsa_circ_0041591	hsa_circ_0041592	uc002fyr.6	uc002fys.5	uc059zvu.1	uc059zvv.1	uc059zvw.1
TC1700008598.hg.1	8.42	6.01	5.31	9.54e-07	2.95e-05	MILR1	mast cell immunoglobulin-like receptor 1	Multiple_Complex	284021	NM_001085423	NM_001291316	NM_001291317	ENST00000605096	ENST00000612535	ENST00000615220	ENST00000616498	ENST00000617071	ENST00000619286	ENST00000620304	BC130406	BC136594	BC144272	OTTHUMT00000469817	OTTHUMT00000469818	OTTHUMT00000477477	OTTHUMT00000477478	OTTHUMT00000477479	OTTHUMT00000477480	CCDS74133.1	hsa_circ_0045286	uc010wpz.4	uc032fot.2	uc032fou.2	uc060ivf.1	uc060ivg.1	uc060ivi.1	uc060ivj.1	NONHSAT055278
TC0300012208.hg.1	9.71	11.67	-3.9	9.69e-07	3e-05	HACD2	3-hydroxyacyl-CoA dehydratase 2	Multiple_Complex	201562	NM_198402	ENST00000383657	ENST00000469317	ENST00000471236	ENST00000480081	ENST00000493515	BC049369	BC060839	CCDS46895.1	hsa_circ_0067038	hsa_circ_0067039	hsa_circ_0067040	hsa_circ_0067041	hsa_circ_0067042	hsa_circ_0067043	hsa_circ_0067044	uc003egj.3	uc062nci.1	uc062ncj.1	uc062nck.1	uc062ncl.1	NONHSAT091523	NONHSAT091524	NONHSAT091525	OTTHUMT00000356021	OTTHUMT00000356073	OTTHUMT00000356074	OTTHUMT00000356075	OTTHUMT00000356358
TC0100018484.hg.1	14.48	12.74	3.34	9.92e-07	3.06e-05	MCL1	myeloid cell leukemia 1	Multiple_Complex	4170	NM_001197320	NM_021960	NM_182763	ENST00000307940	ENST00000369026	ENST00000464132	ENST00000620947	BC017197	BC071897	BC107735	OTTHUMT00000084402	OTTHUMT00000084403	OTTHUMT00000087243	uc021oyf.1	CCDS72909.1	CCDS956.1	CCDS957.1	hsa_circ_0002364	hsa_circ_0014033	hsa_circ_0014034	hsa_circ_0014035	MCL1.dAug10	uc001euz.4	uc001eva.4	uc057kpe.1	NONHSAT006313
TC0700012636.hg.1	4.79	6.88	-4.28	9.97e-07	3.07e-05	PODXL	podocalyxin-like	Multiple_Complex	5420	NM_001018111	NM_005397	ENST00000322985	ENST00000378555	ENST00000446198	ENST00000465001	ENST00000482581	ENST00000484346	ENST00000487965	ENST00000490761	BC093730	BC112035	BC143318	OTTHUMT00000337625	OTTHUMT00000337626	OTTHUMT00000337627	OTTHUMT00000337628	OTTHUMT00000337629	OTTHUMT00000337630	OTTHUMT00000337631	OTTHUMT00000337632	CCDS34755.1	CCDS47714.1	hsa_circ_0001973	hsa_circ_0004679	hsa_circ_0082422	hsa_circ_0082423	hsa_circ_0082424	hsa_circ_0082425	hsa_circ_0082426	PODXL.eAug10	uc003vqw.5	uc003vqx.5	uc064ick.1	uc064icl.1	uc064icm.1	uc064icn.1	uc064ico.1	uc064icp.1	NONHSAT123415
TC1200010946.hg.1	10.9	12.79	-3.71	1e-06	3.08e-05	NEMP1	nuclear envelope integral membrane protein 1	Multiple_Complex	23306	NM_001130963	NM_015257	ENST00000300128	ENST00000379391	ENST00000553654	ENST00000554340	BC117436	BC126300	OTTHUMT00000411271	OTTHUMT00000411272	OTTHUMT00000411273	OTTHUMT00000411274	CCDS31841.1	CCDS44927.1	hsa_circ_0000411	hsa_circ_0005947	hsa_circ_0027117	uc001smx.4	uc001smy.4	uc058psc.1	uc058psd.1	chr12_57463016_57466695
TC0300009815.hg.1	9.45	7.42	4.1	1.02e-06	3.13e-05	LPP	LIM domain containing preferred translocation partner in lipoma	Multiple_Complex	4026	NM_001167671	NM_001167672	NM_005578	ENST00000414139	ENST00000415906	ENST00000416784	ENST00000420410	ENST00000426274	ENST00000430340	ENST00000443217	ENST00000448637	ENST00000454789	ENST00000457242	ENST00000459897	ENST00000462758	ENST00000471917	ENST00000474472	ENST00000483938	ENST00000484468	ENST00000487347	ENST00000494044	ENST00000494233	ENST00000617246	ENST00000618621	BC130584	BC144076	OTTHUMT00000344030	OTTHUMT00000344031	OTTHUMT00000344033	OTTHUMT00000344034	OTTHUMT00000344035	OTTHUMT00000344036	OTTHUMT00000344037	OTTHUMT00000344038	OTTHUMT00000344039	OTTHUMT00000344040	OTTHUMT00000344041	OTTHUMT00000344042	OTTHUMT00000344043	OTTHUMT00000344044
TC0100008637.hg.1	5.39	3.08	4.94	1.02e-06	3.13e-05	TCTEX1D1	Tctex1 domain containing 1	Multiple_Complex	200132	NM_152665	ENST00000282670	ENST00000448074	ENST00000489510	ENST00000491611	ENST00000525663	ENST00000528352	BC106885	OTTHUMT00000025399	OTTHUMT00000025400	OTTHUMT00000025401	OTTHUMT00000386654	OTTHUMT00000386656	OTTHUMT00000470279	CCDS633.1	uc001dcv.4	uc057hij.1	uc057hik.1	uc057hil.1	uc057him.1	uc057hin.1	lnc-SGIP1-1:1	NONHSAT003765	NONHSAT003766
TC1700007558.hg.1	7.67	4.8	7.3	1.02e-06	3.14e-05	CCL7	chemokine (C-C motif) ligand 7	Multiple_Complex	6354	NM_006273	ENST00000378569	ENST00000394627	ENST00000394630	BC092436	BC112258	BC112260	OTTHUMT00000256386	OTTHUMT00000256387	OTTHUMT00000256388	CCDS11278.1	uc002hhz.5	uc060dyi.1	uc060dyj.1	NONHSAT053020
TC2200007242.hg.1	7.01	4.62	5.22	1.03e-06	3.14e-05	APOL1	apolipoprotein L1	Multiple_Complex	8542	NM_001136540	NM_001136541	NM_003661	NM_145343	ENST00000319136	ENST00000397278	ENST00000397279	ENST00000422471	ENST00000422706	ENST00000426053	ENST00000427990	ENST00000431184	ENST00000433768	ENST00000438034	ENST00000439680	ENST00000475519	BC112943	BC127186	BC141823	BC143038	BC143039	OTTHUMT00000075315	OTTHUMT00000319100	OTTHUMT00000319151	OTTHUMT00000319152	OTTHUMT00000319153	OTTHUMT00000319154	OTTHUMT00000319252	OTTHUMT00000319253	OTTHUMT00000319254	CCDS13925.1	CCDS13926.1	CCDS46702.1	uc003ape.4	uc003apf.4	uc011amp.3	uc011amq.3	uc062dte.1	uc062dtf.1	uc062dtg.1
TC0300013787.hg.1	13.02	11.16	3.64	1.03e-06	3.15e-05	TTLL3	tubulin tyrosine ligase-like family member 3	Multiple_Complex	26140	NM_001025930	NR_037162	ENST00000310252	ENST00000383827	ENST00000414814	ENST00000417065	ENST00000418745	ENST00000419081	ENST00000422738	ENST00000426827	ENST00000426895	ENST00000427220	ENST00000430390	ENST00000430718	ENST00000430793	ENST00000431204	ENST00000438141	ENST00000438596	ENST00000439814	ENST00000443148	ENST00000452597	ENST00000452823	ENST00000455274	ENST00000459758	ENST00000466245	ENST00000471058	ENST00000473661	ENST00000474948	ENST00000482269	ENST00000483051	ENST00000492440	ENST00000493241	ENST00000496246	ENST00000496526	ENST00000602338	BC098298	OTTHUMT00000250235	OTTHUMT00000258267	OTTHUMT00000258268	OTTHUMT00000258269
TC2000007224.hg.1	7.48	4.88	6.08	1.03e-06	3.15e-05	SPAG4	sperm associated antigen 4	Multiple_Complex	6676	NM_003116	ENST00000374273	ENST00000430878	ENST00000454819	ENST00000462896	ENST00000463973	ENST00000468248	ENST00000498203	OTTHUMT00000078896	OTTHUMT00000126425	OTTHUMT00000126426	OTTHUMT00000126427	OTTHUMT00000126428	OTTHUMT00000126429	OTTHUMT00000126430	CCDS13259.1	hsa_circ_0060110	hsa_circ_0060111	SPAG4.aAug10	SPAG4.fAug10	uc002xdb.2	uc061wns.1	uc061wnt.1	uc061wnu.1	uc061wnv.1	uc061wnw.1	uc061wnx.1	NONHSAT079513	NONHSAT079514
TC1100012949.hg.1	17.27	14.86	5.3	1.05e-06	3.19e-05	IFITM1	interferon induced transmembrane protein 1	Multiple_Complex	8519	NM_003641	ENST00000328221	ENST00000408968	ENST00000525554	ENST00000528780	BC000897	OTTHUMT00000383595	OTTHUMT00000386371	OTTHUMT00000386372	OTTHUMT00000386373	CCDS41584.1	hsa_circ_0020623	hsa_circ_0020624	IFITM1.cAug10	IFITM1.fAug10	uc001loy.5	uc057xel.1	uc057xem.1	uc057xen.1	NONHSAT017225
TC0600009364.hg.1	11.66	9.21	5.46	1.05e-06	3.2e-05	NCOA7	nuclear receptor coactivator 7	Multiple_Complex	135112	NM_001122842	NM_001199619	NM_001199620	NM_001199621	NM_001199622	NM_181782	ENST00000229634	ENST00000368357	ENST00000392477	ENST00000417494	ENST00000419660	ENST00000428318	ENST00000433571	ENST00000438495	ENST00000444128	ENST00000453302	ENST00000487635	BC137094	BC137095	OTTHUMT00000042079	OTTHUMT00000042080	OTTHUMT00000042081	OTTHUMT00000042083	OTTHUMT00000042084	OTTHUMT00000042086	OTTHUMT00000042087	OTTHUMT00000042088	OTTHUMT00000042089	OTTHUMT00000474313	uc003qai.3	CCDS5132.1	CCDS56448.1	hsa_circ_0077772	hsa_circ_0077773	hsa_circ_0077774	hsa_circ_0077775	hsa_circ_0077776	hsa_circ_0077777	hsa_circ_0077778	hsa_circ_0077779
TC1100008006.hg.1	7.37	4.98	5.22	1.06e-06	3.23e-05	SLC22A20	solute carrier family 22, member 20	Multiple_Complex	440044	NM_001004326	NR_033396	BC146850	OTTHUMT00000385336	OTTHUMT00000385337	OTTHUMT00000385338	OTTHUMT00000385339	OTTHUMT00000385340	hsa_circ_0022797	hsa_circ_0022798	SLC22A20.aAug10	SLC22A20.dAug10	ENST00000525264	ENST00000525437	ENST00000529062	ENST00000530038	ENST00000534471	NONHSAT022097
TC1500010672.hg.1	7.71	9.43	-3.28	1.07e-06	3.25e-05	TARSL2	threonyl-tRNA synthetase-like 2	Multiple_Complex	123283	NM_152334	ENST00000335968	ENST00000539112	ENST00000557811	ENST00000558533	ENST00000559492	ENST00000560150	ENST00000615656	BC132671	BC136315	BC143943	OTTHUMT00000313619	OTTHUMT00000417026	OTTHUMT00000417027	OTTHUMT00000417113	OTTHUMT00000417114	OTTHUMT00000417117	CCDS10394.1	hsa_circ_0006418	hsa_circ_0007421	hsa_circ_0008425	hsa_circ_0037105	hsa_circ_0037106	hsa_circ_0037107	hsa_circ_0037108	hsa_circ_0037109	hsa_circ_0037110	uc002bxm.4	uc059oad.1	uc059oae.1	uc059oaf.1	uc059oag.1	uc059oah.1	uc059oai.1	chr15_102224277_102226265	NONHSAT051204	NONHSAT051205
TC0500011748.hg.1	8.85	10.56	-3.26	1.08e-06	3.28e-05	CCDC112	coiled-coil domain containing 112	Multiple_Complex	153733	NM_001040440	NM_152549	ENST00000379611	ENST00000395557	ENST00000502975	ENST00000503027	ENST00000506442	ENST00000512261	ENST00000513730	BC031242	OTTHUMT00000250856	OTTHUMT00000317371	OTTHUMT00000370999	OTTHUMT00000371000	OTTHUMT00000371001	OTTHUMT00000371002	OTTHUMT00000371003	CCDC112.aAug10	CCDC112.dAug10	CCDS34213.1	CCDS4117.1	uc003kqy.3	uc003kqz.3	uc063gda.1	uc063gdb.1	uc063gdc.1	uc063gdd.1	uc063gde.1	NONHSAT103300	NONHSAT103301
TC0800012428.hg.1	11.38	9.37	4.03	1.09e-06	3.31e-05	UBE2W	ubiquitin-conjugating enzyme E2W (putative)	Multiple_Complex	55284	NM_001001481	NM_001271015	NM_018299	NR_073119	NR_073120	NR_073121	ENST00000419880	ENST00000422906	ENST00000517608	ENST00000519255	ENST00000519277	ENST00000523278	ENST00000602593	BC010900	BC016326	OTTHUMT00000379080	OTTHUMT00000379081	OTTHUMT00000379082	OTTHUMT00000379083	OTTHUMT00000379084	OTTHUMT00000379086	OTTHUMT00000476028	CCDS47874.2	CCDS47875.2	hsa_circ_0007554	hsa_circ_0084784	hsa_circ_0084785	UBE2WandSTAU2.qAug10	uc003xzu.5	uc003xzv.4	uc064nsy.1	uc064nsz.1	uc064nta.1	uc064ntb.1	uc064ntc.1	NONHSAT127263
TC0100009723.hg.1	10.9	12.78	-3.67	1.11e-06	3.36e-05	FAM72D	family with sequence similarity 72, member D	Coding	728833	NM_207418	ENST00000400889	OTTHUMT00000158589	CCDS72855.1	uc031ury.2
TC0200009986.hg.1	9.28	11.01	-3.31	1.12e-06	3.38e-05	ZAK; pk	sterile alpha motif and leucine zipper containing kinase AZK; Mitogen-activated protein kinase kinase kinase MLT [Source:UniProtKB/Swiss-Prot;Acc:Q9NYL2]; Salzman2013 ANNOTATED, CDS, coding, INTERNAL, OVCODE, OVERLAPTX, OVEXON best transcript NM_133646; Salzman2013 ANNOTATED, CDS, coding, OVCODE, OVERLAPTX, OVEXON, UTR3 best transcript NM_016653; Salzman2013 ANNOTATED, CDS, coding, OVCODE, OVERLA…	Multiple_Complex	51776	NM_016653	NM_133646	ENST00000338983	ENST00000375213	ENST00000409176	ENST00000422149	ENST00000468408	ENST00000476618	ENST00000480606	ENST00000539448	BC001401	CCDS2251.1	CCDS42777.1	hsa_circ_0057117	hsa_circ_0057118	hsa_circ_0057119	hsa_circ_0057120	hsa_circ_0057121	hsa_circ_0057122	uc002uhy.4	uc002uhz.4	uc061ptb.1	uc061ptc.1	uc061ptd.1	uc061pte.1	uc061ptf.1	uc061ptg.1	ZAK.dAug10	OTTHUMT00000255401	OTTHUMT00000255402	OTTHUMT00000333936	OTTHUMT00000333937	OTTHUMT00000333938	OTTHUMT00000333939	OTTHUMT00000333940
TC0200007113.hg.1	6.49	3.71	6.88	1.14e-06	3.43e-05	FAM179A	family with sequence similarity 179, member A	Multiple_Complex	165186	NM_199280	ENST00000379558	ENST00000401723	ENST00000420297	ENST00000440012	ENST00000460951	ENST00000465300	ENST00000475900	OTTHUMT00000250222	OTTHUMT00000250223	OTTHUMT00000317848	OTTHUMT00000324876	OTTHUMT00000324877	OTTHUMT00000324878	OTTHUMT00000324897	CCDS1769.2	uc002rms.2	uc010ezl.4	uc061htq.1	uc061htr.1	uc061htt.1	uc061htu.1	uc061htv.1
TC0300012572.hg.1	3.76	5.61	-3.6	1.14e-06	3.43e-05	CEP70	centrosomal protein 70kDa	Multiple_Complex	80321	NM_001288964	NM_001288965	NM_001288966	NM_001288967	NM_024491	ENST00000264982	ENST00000459695	ENST00000460967	ENST00000462419	ENST00000464035	ENST00000468900	ENST00000470159	ENST00000474781	ENST00000478673	ENST00000481834	ENST00000484888	ENST00000485115	ENST00000489254	BC030598	OTTHUMT00000358001	OTTHUMT00000358002	OTTHUMT00000358003	OTTHUMT00000358004	OTTHUMT00000358005	OTTHUMT00000358006	OTTHUMT00000358007	OTTHUMT00000358008	OTTHUMT00000358009	OTTHUMT00000358010	OTTHUMT00000358011	OTTHUMT00000358012	OTTHUMT00000358013	uc003esn.3	CCDS3102.1	CCDS75022.1	CCDS75023.1	CCDS75024.1	hsa_circ_0002468	hsa_circ_0003823	hsa_circ_0004524
TC1200009192.hg.1	3.64	6.55	-7.47	1.14e-06	3.43e-05	BCL7A	B-cell CLL/lymphoma 7A	Multiple_Complex	605	NM_001024808	NM_020993	ENST00000261822	ENST00000432926	ENST00000538010	BC094723	BC113627	OTTHUMT00000401711	OTTHUMT00000401712	OTTHUMT00000401713	BCL7A.bAug10	CCDS53841.1	CCDS9226.1	hsa_circ_0000451	hsa_circ_0000452	uc001ubo.4	uc001ubp.4	uc058ukl.1	chr12_122468605_122481959
TC0200009470.hg.1	8.18	5.73	5.48	1.15e-06	3.45e-05	HNMT	histamine N-methyltransferase	Multiple_Complex	3176	NM_001024074	NM_001024075	NM_006895	ENST00000280096	ENST00000280097	ENST00000329366	ENST00000410115	ENST00000467390	ENST00000475675	ENST00000480534	ENST00000485653	BC020677	OTTHUMT00000254673	OTTHUMT00000331843	OTTHUMT00000331844	OTTHUMT00000331845	OTTHUMT00000331846	OTTHUMT00000331847	OTTHUMT00000331848	OTTHUMT00000353705	CCDS2181.1	CCDS33296.1	CCDS33297.1	HNMT.aAug10	HNMT.eAug10	HNMT.jAug10	uc002tvd.4	uc002tve.4	uc002tvf.4	uc061ocq.1	uc061ocr.1	uc061ocs.1	uc061oct.1	uc061ocu.1	NONHSAT074654
TC1700009679.hg.1	6.95	8.89	-3.85	1.15e-06	3.45e-05	AURKB	aurora kinase B	Multiple_Complex	9212	NM_001256834	NM_001284526	NM_004217	ENST00000316199	ENST00000534871	ENST00000577833	ENST00000578549	ENST00000578753	ENST00000580390	ENST00000580998	ENST00000581511	ENST00000582368	ENST00000583124	ENST00000583915	ENST00000584561	ENST00000584972	ENST00000585124	BC000442	BC009751	BC080581	OTTHUMT00000226995	OTTHUMT00000441842	OTTHUMT00000441844	OTTHUMT00000441845	OTTHUMT00000441846	OTTHUMT00000441847	OTTHUMT00000441848	OTTHUMT00000441849	OTTHUMT00000441850	OTTHUMT00000441851	OTTHUMT00000441852	OTTHUMT00000441853	OTTHUMT00000441854	OTTHUMT00000441855	CCDS11134.1	CCDS58514.1	CCDS67162.1	hsa_circ_0041991	hsa_circ_0041992	hsa_circ_0041993
TC0800008243.hg.1	7.96	9.97	-4.05	1.16e-06	3.46e-05	PDP1	pyruvate dehyrogenase phosphatase catalytic subunit 1	Multiple_Complex	54704	NM_001161779	NM_001161780	NM_001161781	NM_018444	ENST00000297598	ENST00000396200	ENST00000517764	ENST00000518107	ENST00000518573	ENST00000518827	ENST00000520614	ENST00000520728	ENST00000521144	ENST00000523021	BC047619	BC098343	OTTHUMT00000378414	OTTHUMT00000378415	OTTHUMT00000378416	OTTHUMT00000378418	OTTHUMT00000378438	OTTHUMT00000378439	OTTHUMT00000378440	OTTHUMT00000378441	OTTHUMT00000378442	CCDS55262.1	CCDS6259.1	PDP1.lAug10	uc003yge.4	uc010max.4	uc064opo.1	uc064opq.1	uc064opr.1	uc064ops.1	uc064opt.1	uc064opu.1	uc064opv.1	uc064opw.1	NONHSAT127756
TC2000009969.hg.1	10.15	7.75	5.28	1.17e-06	3.49e-05	SIRPD	signal-regulatory protein delta	Multiple_Complex	128646	NM_178460	ENST00000381621	ENST00000381623	ENST00000429387	BC033502	OTTHUMT00000077551	OTTHUMT00000077552	OTTHUMT00000077553	CCDS13018.1	uc002wfi.4	uc061uyy.1	uc061uyz.1	ENST00000453770	OTTHUMT00000077550
TC2200008576.hg.1	6.23	8.03	-3.48	1.17e-06	3.49e-05	RBFOX2	RNA binding protein, fox-1 homolog (C. elegans) 2	Multiple_Complex	23543	NM_001031695	NM_001082576	NM_001082579	NM_014309	ENST00000262829	ENST00000359369	ENST00000397303	ENST00000397305	ENST00000405409	ENST00000408983	ENST00000414461	ENST00000416721	ENST00000438146	ENST00000449924	ENST00000463509	ENST00000473487	ENST00000491982	ENST00000495377	BC013115	BC025281	OTTHUMT00000318976	OTTHUMT00000319023	OTTHUMT00000319024	OTTHUMT00000319299	OTTHUMT00000319333	OTTHUMT00000319334	OTTHUMT00000319335	OTTHUMT00000319336	OTTHUMT00000319337	OTTHUMT00000319338	OTTHUMT00000319339	OTTHUMT00000319340	OTTHUMT00000319341	OTTHUMT00000319342	NM_001082577_2	NM_001082578_2	CCDS13921.1	CCDS43013.1	CCDS46699.1	CCDS46700.1
[truncated: 4,177 more rows]
[truncated: 143 more columns]

## Sheet: Supp Table 2
Supplemetary Table S2. External gene expression datasets of NB4 cells treated with 1 µM ATRA for 72 h (i.e., Dataset A, GEO database, accession #: GSE53259 [51]; and Dataset B-72h [45]) and 120 h (i.e., Dataset B-120 h; [45]) to our ATRA-signature (n = 4896) (i.e., Dataset C).
							Dataset A, GEO database, accession #: GSE53259					Dataset B, Christodoulou et al., 2019					Dataset C
[truncated: 4,897 more rows]

## Sheet: Supp Table 3
Supplementary Table S3. List of the canonical pathways modulated in ATRA-treated NB4 cells.
Ingenuity Canonical Pathways	-log(B-H p-value)	Ratio	z-score	Molecules
[truncated: 637 more rows]

## Sheet: Supp Table 4
Supplementary Table S4. List of the predicted upstream regulators modulated in ATRA-treated NB4 cells.
[truncated: 397 more rows]

[truncated: 2 more sheets: Supp Table 5 , Supp Table 6]
